# Supplementary material for: NF90 interacts with components of RISC and modulates association of Ago2 with mRNA
Source: BMC Biol. 2022 Sep 1;20:194. doi: 10.1186/s12915-022-01384-2 (PMC9438302; doi:10.1186/s12915-022-01384-2)
Supplement: Supplementary file 9 — Additional file 9. [file 12915_2022_1384_MOESM9_ESM.zip]

Archive with 5 entries (5 files):
- Additional file 9-Fig 3 and Fig S3.xlsx
- Additional file 9-Fig 4.xlsx
- Additional file 9-Fig S5.xlsx
- Additional file 9-Fig5.xlsx
- Additional file 9-Fig6.xlsx
