# Supplementary material for: NF90 interacts with components of RISC and modulates association of Ago2 with mRNA
Source: BMC Biol. 2022 Sep 1;20:194. doi: 10.1186/s12915-022-01384-2 (PMC9438302; doi:10.1186/s12915-022-01384-2)
Supplement: Supplementary file 9 — Additional file 9. [file 12915_2022_1384_MOESM9_ESM.zip › Additional file 9-Fig 3 and Fig S3.xlsx]

## Sheet: EMP2
														normalization
														rep3	siscr	3.58376	239.8ul used for each IP (1mg)- 20ul used for inputs
		Ct	Normalized input	Average normalized input	2^normalized input	%input									siMOV10	3.56925	237.5ul
rep 3	siscr	30.8	27.2162		1.55921e+08									rep4	siscr	3.56925	237.5ul used for each IP (1mg)- 20ul used for inputs
	siscr	31	27.4162	27.1696	1.79106e+08										siMOV10	3.39506	210.5ul
	siscr	30.46	26.8762		1.23184e+08									rep1	siscr	3.34341	203ul used for each IP (1mg)- 20ul used for inputs
rep4	siscr	30.34	26.7708		1.14498e+08										siMOV10	3.00899	161ul
	siscr	30.58	27.0108	26.6841	1.35222e+08	26.5369	9.73652e+07							rep2	siscr	3.46597	221ul used for each IP (1mg)- 20ul used for inputs
	siscr	29.84	26.2708		8.09626e+07										siMOV10	3.3147	199ul
Rep2	siscr	30.16	26.8166		1.18195e+08
	siscr	29.74	26.3966	26.6066	8.83418e+07
	siscr	33.51
Rep1	siscr	29.28	25.814		5.89924e+07
	siscr	29.19	25.724	25.6874	5.54247e+07
	siscr	28.99	25.524		4.825e+07
rep 3	siMOV10	29.33	25.7608		5.68537e+07					2.74249
	siMOV10	29.18	25.6108	25.6508	5.12395e+07										Mean %input	Pval
	siMOV10	29.15	25.5808		5.0185e+07					2.4546				siScr IgG	0.684333
rep4	siMOV10	29.84	26.4449		9.13523e+07			inputs mean	inputs pval	1.25337	std dev	std err		siScr NF90	6.44722	0.0154601
	siMOV10	31.47	28.0749	27.6483	2.82747e+08	26.7238	1.10835e+08	0.878472	0.198753	0.478243	0.888869	0.256594		siScr MOV10	8.32009	0.0337659
	siMOV10	31.82	28.4249		3.60378e+08					0.22466				siMOV10 IgG	0.271003	0.131034
Rep2	siMOV10	32.68												siMOV10 NF90	13.2211
	siMOV10	29.67	26.661	26.661	1.06112e+08					0.832534				siMOV10 MOV10	4.40992
	siMOV10	30.58
Rep1	siMOV10	30.07	26.7553		1.13279e+08					0.520771
	siMOV10	30.55	27.2353	26.9353	1.57995e+08					0.3508					std dev	std err
	siMOV10	30.13	26.8153		1.18089e+08					0.408589				siScr IgG	1.01734	0.293681
rep 3	siscr IgG	32.79				2.03275								siScr NF90	4.20689	1.21442
	siscr IgG	33.33	32.6867			1.39806								siScr MOV10	5.0974	1.47149						SUMMARY
	siscr IgG	31.94												siMOV10 IgG	0.514812	0.148614
rep4	siscr IgG	31.88				2.72819	0.684333							siMOV10 NF90	8.46316	2.4431						IgG	-	0.684333		0.293681
	siscr IgG	31.73	31.5333											siMOV10 MOV10	2.16794	0.62583							+	0.271003		0.148614
	siscr IgG	30.99																				NF90	-	6.44722		1.21442
Rep2	siscr IgG	55				2.83617e-07																	+	13.2211		2.4431
	siscr IgG	55	55			2.83617e-07																MOV10	-	8.32009		1.47149
	siscr IgG	55				2.83617e-07																	+	4.40992		0.62583
Rep1	siscr IgG	55				1.49974e-07
	siscr IgG	55	55			1.49974e-07
	siscr IgG	55				1.49974e-07
rep 3	siscr NF90	30.44				10.3634
	siscr NF90	30.08	30.1867			13.3007
	siscr NF90	30.04				13.6746
rep4	siscr NF90	30.26				8.38576	6.44722
	siscr NF90	30.88	30.69			5.45637
	siscr NF90	30.93				5.27051
rep2	siscr NF90	30.31				7.6765
	siscr NF90	30.92	30.7433			5.02962
	siscr NF90	31				4.75831
rep1	siscr NF90	34.2				0.273804
	siscr NF90	31.6	32.51			1.66004
	siscr NF90	31.73				1.51699
rep 3	siScr MOV10	30.17
	siScr MOV10	30.1	29.93			13.1176
	siScr MOV10	29.52				19.6088
rep4	siScr MOV10	30.19				8.80267	8.32009
	siScr MOV10	31.65	30.9233
	siScr MOV10	30.93				5.27051
Rep2	siScr MOV10	32.69
	siScr MOV10	32.65	32.1633
	siScr MOV10	31.15				4.28843
Rep1	siScr MOV10	30.27				4.17338
	siScr MOV10	29.76	29.98			5.9431
	siScr MOV10	29.91				5.35622
rep 3	siMOV10 IgG	34.64				0.196774
	siMOV10 IgG	34.15	33.47			0.276358
	siMOV10 IgG	31.62				1.59616
rep4	siMOV10 IgG	34.05				1.18273	0.271003
	siMOV10 IgG	55	48.0167			5.8386e-07
	siMOV10 IgG	55				5.8386e-07
Rep2	siMOV10 IgG	55				2.9452e-07
	siMOV10 IgG	55	55			2.9452e-07
	siMOV10 IgG	55				2.9452e-07
Rep1	siMOV10 IgG	55				3.56192e-07
	siMOV10 IgG	55	55			3.56192e-07
	siMOV10 IgG	55				3.56192e-07
rep 3	siMOV10 NF90	28.57				13.2196
	siMOV10 NF90	29.13	28.9133	-1.27333		8.96689
	siMOV10 NF90	29.04				9.54409
rep4	siMOV10 NF90	31.51				6.87866	13.2211
	siMOV10 NF90	29.29	30.1067	-0.583333		32.0472
	siMOV10 NF90	29.52				27.3246
Rep2	siMOV10 NF90	30.45				7.23437
	siMOV10 NF90	30.11	30.5	-0.243333		9.15695			-0.953333	1.93634
	siMOV10 NF90	30.94
Rep1	siMOV10 NF90	31.53
	siMOV10 NF90	30.28	30.7967	-1.71333		9.84342
	siMOV10 NF90	30.58				7.99534
rep 3	siMOV10 MOV10	31.05				2.36954
	siMOV10 MOV10	30.53	31.2767	1.34667		3.39782
	siMOV10 MOV10	32.25				1.0314
rep4	siMOV10 MOV10	31.79				5.6652	4.40992
	siMOV10 MOV10	31.5	31.6567	0.733333					0.45	0.732043
	siMOV10 MOV10	31.68				6.11404
Rep2	siMOV10 MOV10	31.23				4.21306
	siMOV10 MOV10	31.04	30.81	-1.35333		4.8061
	siMOV10 MOV10	30.16				8.84503
Rep1	siMOV10 MOV10	30.34
	siMOV10 MOV10	30.94	31.0533	1.07333
	siMOV10 MOV10	31.88				3.24712

## Sheet: MED28
														normalization
														rep3	siscr	3.58376	239.8ul used for each IP (1mg)- 20ul used for inputs
		Ct	Normalized input	Mean		%input	Mean								siMOV10	3.56925	237.5ul
rep 3	siscr	29.61	26.0262		6.83406e+09									rep4	siscr	3.56925	237.5ul used for each IP (1mg)- 20ul used for inputs
	siscr	30.59	27.0062	26.5296	1.348e+10										siMOV10	3.39506	210.5ul
	siscr	30.14	26.5562		9.8679e+09									rep1	siscr	3.34341	203ul used for each IP (1mg)- 20ul used for inputs
rep4	siscr	29.68	26.1108		7.24635e+09										siMOV10	3.00899	161ul
	siscr	29.33	25.7608	26.1108	5.68537e+09	26.2402	7.9268e+09							rep2	siscr	3.46597	221ul used for each IP (1mg)- 20ul used for inputs
	siscr	30.03	26.4608		9.23592e+09										siMOV10	3.3147	199ul
Rep2	siscr	30.29	26.9466		1.2934e+10
	siscr	43.29		26.7866
	siscr	29.97	26.6266		1.0361e+10
Rep1	siscr	29.08	25.614		5.13559e+09
	siscr	29.01	25.544	25.534	4.89235e+09
	siscr	28.91	25.444		4.56473e+09
rep 3	siMOV10	30.12	26.5508		9.83044e+09					0.695194
	siMOV10	29.79	26.2208	26.3641	7.82047e+09					1.72368					Mean	Pval
	siMOV10	29.89	26.3208		8.38177e+09					1.17731				siScr IgG	0.985328
rep4	siMOV10	29.62	26.2249		7.84319e+09			inputs mean	inputs pval	0.923904	std dev	std dev		siScr NF90	3.48225	0.0306433
	siMOV10	29.88	26.4849	26.2483	9.39205e+09	26.4913	9.43379e+09	0.840256	0.134989	0.605339	0.35873	0.103556		siScr MOV10	5.97869	0.0140251
	siMOV10	29.43	26.0349		6.87539e+09					1.34333				siMOV10 IgG	1.03491	0.47314
Rep2	siMOV10	31.24	28.231		3.15051e+10					0.410536				siMOV10 NF90	5.81089
	siMOV10	30.24	27.231	27.501	1.57526e+10									siMOV10 MOV10	2.87818
	siMOV10	30.05	27.041		1.38088e+10					0.750322
Rep1	siMOV10	29.59	26.2753		8.12184e+09					0.632318
	siMOV10	28.94	25.6253	25.852	5.17589e+09					0.94522					std dev	std err
	siMOV10	28.97	25.6553		5.28465e+09					0.863772				siScr IgG	1.29362	0.373436
rep 3	siscr IgG	32.9				1.20868								siScr NF90	2.30395	0.665094
	siscr IgG	31.78	31.8433			2.62702								siScr MOV10	4.16084	1.20113
	siscr IgG	30.85												siMOV10 IgG	1.54679	0.446521						SUMMARY
rep4	siscr IgG	29.64					0.985328							siMOV10 NF90	3.16658	0.914112						IgG	-	0.985328		0.373436
	siscr IgG	30.79	30.4533											siMOV10 MOV10	1.2126	0.350047							+	1.03491		0.446521
	siscr IgG	30.93				3.54211																NF90	-	3.48225		0.665094
Rep2	siscr IgG	45.86				0.000181273																	+	5.81089		0.914112
	siscr IgG	50	47.1733			1.02818e-05																MOV10	-	5.97869		1.20113
	siscr IgG	45.66				0.000208228																	+	2.87818		0.350047
Rep1	siscr IgG	39.04				0.008596
	siscr IgG		36.115
	siscr IgG	33.19				0.495818
rep 3	siscr NF90	30.57				6.0773
	siscr NF90	30.73	30.6467			5.43933
	siscr NF90	30.64				5.78946
rep4	siscr NF90	30.22				5.79419	3.48225
	siscr NF90	30.9	30.42			3.61654
	siscr NF90	30.14				6.12457
Rep2	siscr NF90	34.11				0.624359
	siscr NF90	31.31	32.6267			4.34829
	siscr NF90	32.46				1.95945
Rep1	siscr NF90	33.89				0.305212
	siscr NF90	33.32	33.02			0.453094
	siscr NF90	31.85				1.25517
rep 3	siScr MOV10	29.99				9.08464
	siScr MOV10	29.62	29.6267			11.7406
	siScr MOV10	29.27				14.9641
rep4	siScr MOV10	30.5				4.77205	5.97869
	siScr MOV10	30.3	30.28			5.48164
	siScr MOV10	30.04				6.56415
Rep2	siScr MOV10	33.25				1.13324
	siScr MOV10	33.46	36.1867			0.979725
	siScr MOV10	41.85
Rep1	siScr MOV10	30.11				4.19271
	siScr MOV10	30.3	30.3067			3.67535
	siScr MOV10	30.51				3.17748
rep 3	siMOV10 IgG	30.27
	siMOV10 IgG	30.81	30.7767			4.58824
	siMOV10 IgG	31.25				3.38215
rep4	siMOV10 IgG	32.62				1.20759	1.03491
	siMOV10 IgG	33.57	33.32			0.625086
	siMOV10 IgG	33.77				0.544169
Rep2	siMOV10 IgG	50				1.68706e-05
	siMOV10 IgG	45.16	48.3867			0.000483186
	siMOV10 IgG	50				1.68706e-05
Rep1	siMOV10 IgG	50				5.37921e-06
	siMOV10 IgG	34.36	42.1433
	siMOV10 IgG	42.07				0.00131186
rep 3	siMOV10 NF90	29.52				11.2195
	siMOV10 NF90	29.96	29.8433	-0.803333		8.27031
	siMOV10 NF90	30.05				7.77014
rep4	siMOV10 NF90	32.02				1.83036	5.81089
	siMOV10 NF90	29.98	31.16	0.74		7.52727
	siMOV10 NF90	31.48				2.66129
Rep2	siMOV10 NF90	31.02				8.72326
	siMOV10 NF90	31.81	31.2633	-1.36333		5.04505			-0.819167	1.76439
	siMOV10 NF90	30.96				9.0937
Rep1	siMOV10 NF90	30.97				2.87952
	siMOV10 NF90	31.44	31.17	-1.85		2.07891
	siMOV10 NF90	31.1				2.63139
rep 3	siMOV10 MOV10	31.72				2.44179
	siMOV10 MOV10	32.3	31.84	2.21333		1.63347
	siMOV10 MOV10	31.5				2.84404
rep4	siMOV10 MOV10	32.15				1.67264	2.87818
	siMOV10 MOV10	30.75	31.2067	0.926667		4.41412			0.158333	0.89606
	siMOV10 MOV10	30.72				4.50687
Rep2	siMOV10 MOV10	33.74				1.32397
	siMOV10 MOV10	32.29	32.8733	-3.31333		3.61719
	siMOV10 MOV10	32.59				2.93807
Rep1	siMOV10 MOV10	30.76				3.3307
	siMOV10 MOV10	32.31	31.1133	0.806667		1.13747
	siMOV10 MOV10	30.27				4.67779

## Sheet: H2BC1
														normalization
														rep3	siscr	3.58376	239.8ul used for each IP (1mg)- 20ul used for inputs
		Ct	Normalized input	Mean		%input	Mean								siMOV10	3.56925	237.5ul
rep 3	siscr	24.18	20.5962		1.58521e+06									rep4	siscr	3.56925	237.5ul used for each IP (1mg)- 20ul used for inputs
	siscr	17.8		20.5962											siMOV10	3.39506	210.5ul
	siscr	27.09												rep1	siscr	3.34341	203ul used for each IP (1mg)- 20ul used for inputs
rep4	siscr	24.25	20.6808		1.68084e+06										siMOV10	3.00899	161ul
	siscr	24.31	20.7408	20.7241	1.75222e+06	20.984	2.074e+06							rep2	siscr	3.46597	221ul used for each IP (1mg)- 20ul used for inputs
	siscr	24.32	20.7508		1.76441e+06										siMOV10	3.3147	199ul
Rep2	siscr	25.05	21.7066		3.42244e+06
	siscr	25.08	21.7366	21.7216	3.49435e+06
	siscr	25.17
Rep1	siscr	24.43	20.964		2.0455e+06
	siscr	24.33	20.864	20.894	1.90852e+06
	siscr	24.32	20.854		1.89534e+06
rep 3	siMOV10	23.28
	siMOV10	23.44	19.8708	19.8758	958721					1.04306e-06					Mean	pval
	siMOV10	23.45	19.8808		965390					1.03585e-06				siScr IgG	0.754451
rep4	siMOV10	23.67	20.2749		1.26872e+06			inputs mean	inputs pval	1.32484	std dev	std err		siScr NF90	2.14373	0.328346
	siMOV10	23.73	20.3349	20.3249	1.32259e+06	20.4951	1.47787e+06	1.40338	0.0948645	1.32484	0.621017	0.179272		siScr MOV10	0.987048	0.0261604
	siMOV10	23.76	20.3649		1.35038e+06					1.3066				siMOV10 IgG	0.487773	0.165808
Rep2	siMOV10	24.46	21.451		2.8668e+06					1.19382				siMOV10 NF90	1.98132
	siMOV10	24.56	21.551	21.4943	3.07256e+06					1.13727				siMOV10 MOV10	0.512854
	siMOV10	24.49	21.481		2.92704e+06					3.41642e-07
Rep1	siMOV10	23.53	20.2153		1.21734e+06					1.6803
	siMOV10	23.58	20.2653	20.2853	1.26027e+06					1.51437					std dev	std err
	siMOV10	23.69	20.3753		1.36012e+06					1.39351				siScr IgG	0.635427	0.183432
rep 3	siscr IgG	26.86				1.30143								siScr NF90	1.02584	0.296135
	siscr IgG	26.85	26.8667			1.31048								siScr MOV10	0.687008	0.198322
	siscr IgG	26.89				1.27465								siMOV10 IgG	0.624467	0.180268						SUMMARY
rep4	siscr IgG	26.8				1.48241	0.754451							siMOV10 NF90	0.522994	0.150975						IgG	-	0.754451		0.183432
	siscr IgG	26.79	26.8067			1.49272								siMOV10 MOV10	0.317951	0.0917845							+	0.487773		0.180268
	siscr IgG	26.83				1.4519																NF90	-	2.14373		0.296135
Rep2	siscr IgG	30.89				0.173794																	+	1.98132		0.150975
	siscr IgG	30.91	30.9			0.171401																MOV10	-	0.987048		0.198322
	siscr IgG	30.9				0.172593																	+	0.512854		0.0917845
Rep1	siscr IgG	31.33				0.0721869
	siscr IgG	31.49	31.3033			0.0646091
	siscr IgG	31.09				0.0852523
rep 3	siscr NF90	25.54				3.24923
	siscr NF90	25.73	25.6467			2.84829
	siscr NF90	25.67				2.96925
rep4	siscr NF90	25.77				2.7704	2.14373
	siscr NF90	25.84	25.8467			2.63919
	siscr NF90	25.93				2.70934
Rep2	siscr NF90	27.04				2.50611
	siscr NF90	27.16	27.0833			2.30609
	siscr NF90	27.05				2.4888
Rep1	siscr NF90	28.67				0.456245
	siscr NF90	28.82	28.82			0.411191
	siscr NF90	28.97				0.370586
rep 3	siScr MOV10	26.19				2.07067
	siScr MOV10	26.24	26.2833			2.00013
	siScr MOV10	26.42				1.76552
rep4	siScr MOV10	27.14				1.17116	0.987048
	siScr MOV10	27.17	27.17			1.14706
	siScr MOV10	27.2				1.12345
Rep2	siScr MOV10	30.17
	siScr MOV10	30.77	30.56			0.188868
	siScr MOV10	30.74				0.192836
Rep1	siScr MOV10	28.74				0.434637
	siScr MOV10	28.85	28.8667			0.402729
	siScr MOV10	29.01				0.360453
rep 3	siMOV10 IgG	25.87				1.56874
	siMOV10 IgG	25.87	25.8733			1.56874
	siMOV10 IgG	25.88				1.55791
rep4	siMOV10 IgG	29.57				0.164801	0.487773
	siMOV10 IgG	29.53	29.63			0.169434
	siMOV10 IgG	29.79				0.141492
Rep2	siMOV10 IgG	30.97				0.140457
	siMOV10 IgG	30.96	30.69			0.141434
	siMOV10 IgG	30.14				0.249688
Rep1	siMOV10 IgG	31.1				0.0555203
	siMOV10 IgG	31.46	31.2533			0.0432595
	siMOV10 IgG	31.2				0.0518023
rep 3	siMOV10 NF90	24.32
	siMOV10 NF90	25.71	25.2567	-0.39		1.75274
	siMOV10 NF90	25.74				1.71666
rep4	siMOV10 NF90	25.57				2.63681	1.98132
	siMOV10 NF90	25.63	25.66	-0.186667		2.5294
	siMOV10 NF90	25.78				2.27962
Rep2	siMOV10 NF90	26.95				2.27868
	siMOV10 NF90	26.69	26.93	-0.153333		2.72868			-0.748333	1.67985
	siMOV10 NF90	27.15				1.98371
Rep1	siMOV10 NF90	26.46				1.3843
	siMOV10 NF90	26.61	26.5567	-2.26333		1.2476
	siMOV10 NF90	26.6				1.25628
rep 3	siMOV10 MOV10	26.58				0.959004
	siMOV10 MOV10	26.61	26.68	0.396667		0.939268
	siMOV10 MOV10	26.85				0.79532
rep4	siMOV10 MOV10	27.24				0.828626	0.512854
	siMOV10 MOV10	27.44	27.4033	0.233333		0.721361			0.230833	0.852143
	siMOV10 MOV10	27.53				0.677735
Rep2	siMOV10 MOV10	30.2				0.239517
	siMOV10 MOV10	29.96	30.1233	-0.436667		0.282868
	siMOV10 MOV10	30.21				0.237863
Rep1	siMOV10 MOV10	29.69				0.147538
	siMOV10 MOV10	29.54	29.5967	0.73		0.163704
	siMOV10 MOV10	29.56				0.16145

## Sheet: WIZ
														normalization
														rep3	siscr	3.58376	239.8ul used for each IP (1mg)- 20ul used for inputs
		Ct	Normalized input			%input	mean								siMOV10	3.56925	237.5ul
rep 3	siscr	32.6	29.0162		5.42949e+08									rep4	siscr	3.56925	237.5ul used for each IP (1mg)- 20ul used for inputs
	siscr	32.98	29.3962	29.0062	7.06562e+08										siMOV10	3.39506	210.5ul
	siscr	32.19	28.6062		4.08636e+08									rep1	siscr	3.34341	203ul used for each IP (1mg)- 20ul used for inputs
rep4	siscr	32.54	28.9708		5.26096e+08										siMOV10	3.00899	161ul
	siscr	33.27	29.7008	28.8441	8.72604e+08	29.2165	6.2379e+08							rep2	siscr	3.46597	221ul used for each IP (1mg)- 20ul used for inputs
	siscr	31.43	27.8608		2.43737e+08										siMOV10	3.3147	199ul
rep2	siscr	33.99	30.6466		1.68091e+09
	siscr	32.45	29.1066	29.4166	5.78039e+08
	siscr	31.84	28.4966		3.78729e+08
rep1	siscr	33.58	30.114		1.16205e+09
	siscr	50		29.599
	siscr	32.55	29.084		5.69068e+08
rep 3	siMOV10	31.96	28.3908		3.51939e+08					1.54273
	siMOV10	33.49	29.9208	29.3174	1.01635e+09					0.695194					mean	pval
	siMOV10	33.21	29.6408		8.37058e+08					0.488181				siScr IgG	1.14139
rep4	siMOV10	30.61	27.2149		1.5578e+08			inputs mean	inputs pval	3.37717	std dev	std err		siScr NF90	2.77453	0.0215472
	siMOV10	32.02	28.6249	28.6316	4.13966e+08	29.2013	6.17273e+08	1.01056	0.406494	2.10791	1.119	0.323026		siScr MOV10	8.48985	0.000434987
	siMOV10	33.45	30.0549		1.11542e+09					0.218517				siMOV10 IgG	1.42531	#DIV/0!
rep2	siMOV10	31.84	28.831		4.77528e+08					3.52001				siMOV10 NF90	5.25007
	siMOV10	32.59	29.581	29.1343	8.03104e+08					0.719757				siMOV10 MOV10	3.32033
	siMOV10	32	28.991		5.33536e+08					0.709847
rep1	siMOV10	34.16	30.8453		1.92913e+09					0.60237
	siMOV10	32.7	29.3853	29.722	7.01226e+08					1.42607e-09					std dev	std err
	siMOV10	32.25	28.9353		5.13327e+08					1.10859				siScr IgG	0.639331	0.184559
rep 3	siscr IgG	36.1				0.732092								siScr NF90	1.93449	0.55844
	siscr IgG		43.05											siScr MOV10	3.74474	1.08101						SUMMARY
	siscr IgG	50				4.78904e-05								siMOV10 IgG	0	0
rep4	siscr IgG						1.14139							siMOV10 NF90	3.13675	0.905503						IgG	-	1.14139		0.184559
	siscr IgG		#DIV/0!											siMOV10 MOV10	2.4113	0.696082							+	1.42531		0
	siscr IgG																					NF90	-	2.77453		0.55844
rep2	siscr IgG	35.26				1.74164																	+	5.25007		0.905503
	siscr IgG		35.585																			MOV10	-	8.48985		1.08101
	siscr IgG	35.91				1.10991																	+	3.32033		0.696082
rep1	siscr IgG	33.53
	siscr IgG	35.32	34.88			1.8959
	siscr IgG	35.79				1.36877
rep 3	siscr NF90	36.48				0.562567
	siscr NF90	35.27	35.61			1.30143
	siscr NF90	35.08				1.48462
rep4	siscr NF90	33.54				3.85824	2.77453
	siscr NF90	34.67	39.4033			1.76289
	siscr NF90	50				4.27991e-05
rep2	siscr NF90	36.5				0.737364
	siscr NF90	33.95	34.7133			4.31825
	siscr NF90	33.69				5.17102
rep1	siscr NF90	34.3				3.84473
	siscr NF90	33.64	34.04			6.07499
	siscr NF90	34.18				4.1782
rep 3	siScr MOV10	32.89				6.77442
	siScr MOV10	33.88	33.2133			3.41077
	siScr MOV10	32.87				6.86898
rep4	siScr MOV10	31.25				18.8689	8.48985
	siScr MOV10	32.08	32.0533			10.6143
	siScr MOV10	32.83				6.31132
rep2	siScr MOV10	33.09				7.8378
	siScr MOV10	32.76	33.2533			9.85222
	siScr MOV10	33.91				4.43966
rep1	siScr MOV10	33				9.46683
	siScr MOV10	33.17	33.08			8.41452
	siScr MOV10	33.07				9.01846
rep 3	siMOV10 IgG
	siMOV10 IgG	35.45	35.45			1.42531
	siMOV10 IgG
rep4	siMOV10 IgG						1.42531
	siMOV10 IgG		#DIV/0!
	siMOV10 IgG
rep2	siMOV10 IgG	33.71
	siMOV10 IgG	32.75	33.3033
	siMOV10 IgG	33.45
rep1	siMOV10 IgG
	siMOV10 IgG		#DIV/0!
	siMOV10 IgG
rep 3	siMOV10 NF90	36.07
	siMOV10 NF90		34.47	-1.14
	siMOV10 NF90	32.87				8.52249
rep4	siMOV10 NF90	33.84				2.70468	5.25007
	siMOV10 NF90	35.2	34.4333	-4.97		1.0537
	siMOV10 NF90	34.26				2.02155
rep2	siMOV10 NF90	32.73				8.2718
	siMOV10 NF90	32.73	33.25	-1.46333		8.2718			-1.91417	3.76896
	siMOV10 NF90	34.29				2.80539
rep1	siMOV10 NF90	35.26				2.15222
	siMOV10 NF90	33.26	33.9567	-0.0833333		8.60888
	siMOV10 NF90	33.35				8.08824
rep 3	siMOV10 MOV10	34.45				2.85062
	siMOV10 MOV10	33.82	33.6267	0.413333		4.41152
	siMOV10 MOV10	32.61				10.2055
rep4	siMOV10 MOV10	32.92				5.11757	3.32033
	siMOV10 MOV10	33.23	33.6067	1.55333		4.12805			1.50833	0.351517
	siMOV10 MOV10	34.67				1.52146
rep2	siMOV10 MOV10	35.82				0.971443
	siMOV10 MOV10	34.65	35.12	1.86667		2.18586
	siMOV10 MOV10	34.89				1.85087
rep1	siMOV10 MOV10	35.42				1.92629
	siMOV10 MOV10	34.76	35.28	2.2		3.0437
	siMOV10 MOV10	35.66				1.63108

## Sheet: PPP1R9B
														normalization
														rep3	siscr	3.58376	239.8ul used for each IP (1mg)- 20ul used for inputs
		Ct	Normalized input	Mean		%input	mean								siMOV10	3.56925	237.5ul
rep 3	siscr	25.65	22.0662		4.39137e+06									rep4	siscr	3.56925	237.5ul used for each IP (1mg)- 20ul used for inputs
	siscr	25.61	22.0262	22.0696	4.27129e+06										siMOV10	3.39506	210.5ul
	siscr	25.7	22.1162		4.54623e+06									rep1	siscr	3.34341	203ul used for each IP (1mg)- 20ul used for inputs
rep 4	siscr	24.65	21.0808		2.21788e+06										siMOV10	3.00899	161ul
	siscr	24.72	21.1508	21.1041	2.32815e+06	21.8944	3.89827e+06							rep2	siscr	3.46597	221ul used for each IP (1mg)- 20ul used for inputs
	siscr	24.65	21.0808		2.21788e+06										siMOV10	3.3147	199ul
rep2	siscr	25.85	22.5066		5.95881e+06
	siscr	25.66	22.3166	22.3366	5.22352e+06
	siscr	25.53	22.1866		4.77342e+06
rep1	siscr	25.56	22.094		4.47677e+06
	siscr	25.48	22.014	22.0674	4.23528e+06
	siscr	25.56	22.094		4.47677e+06
rep 3	siMOV10	26.7	23.1308		9.18439e+06					0.478134
	siMOV10	26.78	23.2108	23.1708	9.70806e+06					0.439973					mean	pval
	siMOV10	26.74	23.1708		9.4426e+06					0.48146				siScr IgG	0.722628
rep 4	siMOV10	24.68	21.2849		2.55508e+06			inputs mean	inputs pval	0.868029	std dev	std err		siScr NF90	3.23828	0.00490291
	siMOV10	24.58	21.1849	21.2483	2.38397e+06	22.1355	4.60733e+06	0.846101	0.0801198	0.976583	0.332069	0.09586		siScr MOV10	3.3806	0.0389721
	siMOV10	24.67	21.2749		2.53743e+06					0.874066				siMOV10 IgG	0.736451	0.48748
rep2	siMOV10	24.9	21.891		3.88912e+06					1.53217				siMOV10 NF90	5.20911
	siMOV10	24.89	21.881	21.8677	3.86225e+06					1.35246				siMOV10 MOV10	2.14896
	siMOV10	24.84	21.831		3.73069e+06					1.2795
rep1	siMOV10	25.65	22.3353		5.29171e+06					0.845996
	siMOV10	25.46	22.1453	22.2553	4.63875e+06					0.913022					std dev	std err
	siMOV10	25.6	22.2853		5.11146e+06					0.87583				siScr IgG	0.786515	0.227047
rep 3	siscr IgG	31.63				0.132442								siScr NF90	1.81091	0.522766
	siscr IgG	30.32	31.2033			0.328378								siScr MOV10	1.85445	0.535332
	siscr IgG	31.66				0.129716								siMOV10 IgG	1.03879	0.299874						SUMMARY
rep 4	siscr IgG	31.57				0.0707043	0.722628							siMOV10 NF90	1.43713	0.414862						IgG	-	0.722628		0.227047
	siscr IgG	33.28	32.8167			0.0216115								siMOV10 MOV10	0.977186	0.282089							+	0.736451		0.299874
	siscr IgG	33.6				0.0173123																NF90	-	3.23828		0.522766
rep2	siscr IgG	28.9				1.05735																	+	5.20911		0.414862
	siscr IgG	28.33	28.4667			1.56966																MOV10	-	3.3806		0.535332
	siscr IgG	28.17				1.75376																	+	2.14896		0.282089
rep1	siscr IgG	27.61				2.14535
	siscr IgG	27.23	27.3567
	siscr IgG	27.23
rep 3	siscr NF90	26.76				3.87294
	siscr NF90	26.71	26.8167			4.00952
	siscr NF90	26.98				3.32517
rep 4	siscr NF90	29.55				0.286765	3.23828
	siscr NF90	29.31	29.3833			0.338668
	siscr NF90	29.29				0.343395
rep2	siscr NF90	26.61				5.17102
	siscr NF90	26.58	26.6			5.27967
	siscr NF90	26.61				5.17102
rep1	siscr NF90	26.66				4.14455
	siscr NF90	26.77	26.84			3.84029
	siscr NF90	27.09				3.07634
rep 3	siScr MOV10	27.85				1.81936
	siScr MOV10	28.3	27.95
	siScr MOV10	27.7				2.0187
rep 4	siScr MOV10	26.65				2.14049	3.3806
	siScr MOV10	26.89	26.7133			1.81245
	siScr MOV10	26.6				2.21597
rep2	siScr MOV10	26.3				6.41055
	siScr MOV10	26.12	26.36			7.26241
	siScr MOV10	26.66				4.99487
rep1	siScr MOV10	27.46				2.38042
	siScr MOV10	26.98	27.22			3.32007
	siScr MOV10	27.22				2.81126
rep 3	siMOV10 IgG	30.95				0.455211
	siMOV10 IgG	33.45	31.8833			0.0804707
	siMOV10 IgG	31.25				0.369746
rep 4	siMOV10 IgG	32.31				0.046783	0.736451
	siMOV10 IgG		32.455
	siMOV10 IgG	32.6				0.0382639
rep2	siMOV10 IgG	26.84
	siMOV10 IgG	26.87	26.9833			3.11997
	siMOV10 IgG	27.24				2.41418
rep1	siMOV10 IgG	30.46				0.338954
	siMOV10 IgG	32.53	31.0467			0.080725
	siMOV10 IgG	30.15				0.420203
rep 3	siMOV10 NF90	27.01				6.98669
	siMOV10 NF90	26.88	26.9833	0.166667		7.64549
	siMOV10 NF90	27.06				6.74869
rep 4	siMOV10 NF90	26.28				3.05702	5.20911
	siMOV10 NF90	26.21	26.2067	-3.17667		3.20901
	siMOV10 NF90	26.13				3.39198
rep2	siMOV10 NF90	25.87				6.23995
	siMOV10 NF90	26.09	26.0667	-0.533333		5.3574			-0.9525	1.93522
	siMOV10 NF90	26.24				4.82836
rep1	siMOV10 NF90	26.54				5.13071
	siMOV10 NF90	26.56	26.5733	-0.266667		5.06008
	siMOV10 NF90	26.62				4.85395
rep 3	siMOV10 MOV10	27.53
	siMOV10 MOV10	27.73	27.6933	-0.256667		4.2416
	siMOV10 MOV10	27.82				3.98508
rep 4	siMOV10 MOV10	27.32				1.48671	2.14896
	siMOV10 MOV10	27.27	27.3567	0.643333		1.53914			0.625833	0.648045
	siMOV10 MOV10	27.48				1.33065
rep2	siMOV10 MOV10	27.22				2.44788
	siMOV10 MOV10	27.7	27.46	1.1		1.75508
	siMOV10 MOV10	27.46				2.07273
rep1	siMOV10 MOV10	28.46				1.35581
	siMOV10 MOV10	28.19	28.2367	1.01667		1.63485
	siMOV10 MOV10	28.06				1.78901

## Sheet: ARHGDIA
														normalization
														rep3	siscr	3.58376	239.8ul used for each IP (1mg)- 20ul used for inputs
		Ct	Normalized input	mean		%input	mean								siMOV10	3.56925	237.5ul
rep 3	siscr	30.63	27.0462		1.38589e+08									rep4	siscr	3.56925	237.5ul used for each IP (1mg)- 20ul used for inputs
	siscr	30.56	26.9762	27.0062	1.32025e+08										siMOV10	3.39506	210.5ul
	siscr	30.58	26.9962		1.33868e+08									rep1	siscr	3.34341	203ul used for each IP (1mg)- 20ul used for inputs
rep4	siscr	29.45	25.8808		6.17849e+07										siMOV10	3.00899	161ul
	siscr	29.12	25.5508	25.6574	4.91522e+07	26.6969	1.08785e+08							rep2	siscr	3.46597	221ul used for each IP (1mg)- 20ul used for inputs
	siscr	29.11	25.5408		4.88127e+07										siMOV10	3.3147	199ul
rep2	siscr	30.7	27.3566		1.71852e+08
	siscr	30.3	26.9566	27.2333	1.3024e+08
	siscr	30.73	27.3866		1.75463e+08
rep1	siscr	30.66	27.194		1.53539e+08
	siscr	30.07	26.604	26.8907	1.02002e+08
	siscr	30.34	26.874		1.22995e+08
rep 3	siMOV10	32.28	28.7108		4.39337e+08					0.315451
	siMOV10	32.43	28.8608	28.7641	4.87475e+08					0.270835					mean	pval
	siMOV10	32.29	28.7208		4.42393e+08					0.302601				siScr IgG	0.821964
rep4	siMOV10	29.35	25.9549		6.50451e+07			inputs mean	inputs pval	0.949878	std dev	std err		siScr NF90	4.02549	0.029662
	siMOV10	29.24	25.8449	25.9383	6.027e+07	27.1097	1.44818e+08	0.751182	0.0614809	0.815533	0.463297	0.133742		siScr MOV10	3.04748	0.0333867
	siMOV10	29.41	26.0149		6.78073e+07					0.719873				siMOV10 IgG	0.636438	0.315095
rep2	siMOV10	29.52	26.511		9.56334e+07					1.79699				siMOV10 NF90	6.3123
	siMOV10	29.73	26.721	26.651	1.10618e+08					1.17738				siMOV10 MOV10	1.31301
	siMOV10	29.73	26.721		1.10618e+08					1.58621
rep1	siMOV10	30.53	27.2153		1.5582e+08					0.985359
	siMOV10	30.54	27.2253	27.0853	1.56904e+08					0.650095					std dev	std err
	siMOV10	30.13	26.8153		1.18089e+08					1.04154				siScr IgG	0.843327	0.243447
rep 3	siscr IgG	38.72				0.0297719								siScr NF90	3.0226	0.872548
	siscr IgG	39.95	39.07			0.0126923								siScr MOV10	2.83108	0.817262
	siscr IgG	38.54				0.0337281								siMOV10 IgG	0.936439	0.270327						SUMMARY
rep4	siscr IgG	38.5				0.0136144	0.821964							siMOV10 NF90	1.98601	0.573312						IgG	-	0.821964		0.243447
	siscr IgG	40.78	39.4533			0.00280317								siMOV10 MOV10	0.938749	0.270994							+	0.636438		0.270327
	siscr IgG	39.08				0.00910753																NF90	-	4.02549		0.872548
rep2	siscr IgG	33.02				1.81141																	+	6.3123		0.573312
	siscr IgG	33.19	33.3733			1.61006																MOV10	-	3.04748		0.817262
	siscr IgG	33.91				0.977464																	+	1.31301		0.270994
rep1	siscr IgG	32.98				1.46871
	siscr IgG	32.44	32.7133			2.13546
	siscr IgG	32.72				1.75875
rep 3	siscr NF90	32.35				2.46245
	siscr NF90	31.76	32.0867			3.7066
	siscr NF90	32.15				2.82862
rep4	siscr NF90	33.34				0.486757	4.02549
	siscr NF90	33.81	33.45			0.351422
	siscr NF90	33.2				0.53636
rep2	siscr NF90	30.6				9.69415
	siscr NF90	31.02	30.8367			7.24565
	siscr NF90	30.89				7.92887
rep1	siscr NF90	31.43				4.30063
	siscr NF90	30.85	31.19
	siscr NF90	31.29				4.73889
rep 3	siScr MOV10	34.17				0.697418
	siScr MOV10	33.96	34.1933			0.806696
	siScr MOV10	34.45				0.574388
rep4	siScr MOV10	32.3				1.00088	3.04748
	siScr MOV10	32.32	32.32			0.987105
	siScr MOV10	32.34				0.973515
rep2	siScr MOV10	30.65				9.36394
	siScr MOV10	30.95	31.0133			7.60588
	siScr MOV10	31.44				5.41558
rep1	siScr MOV10	31.72				3.5175
	siScr MOV10	31.9	31.94			3.1049
	siScr MOV10	32.2				2.52197
rep 3	siMOV10 IgG	37.52				0.231317
	siMOV10 IgG	36.89	37.7467			0.357978
	siMOV10 IgG	38.83				0.0932949
rep4	siMOV10 IgG	39.54				0.00804399	0.636438
	siMOV10 IgG	38.78	38.9167			0.0136224
	siMOV10 IgG	38.43				0.0173626
rep2	siMOV10 IgG	31.93				2.57553
	siMOV10 IgG	32.19	32.1433			2.15079
	siMOV10 IgG	32.31				1.97913
rep1	siMOV10 IgG	37.76				0.0611781
	siMOV10 IgG	38.19	37.65			0.0454102
	siMOV10 IgG	37				0.103605
rep 3	siMOV10 NF90	32.42				7.93341
	siMOV10 NF90	32.48	32.2867	0.2		7.61024
	siMOV10 NF90	31.96				10.9127
rep4	siMOV10 NF90	30.63				3.86945	6.3123
	siMOV10 NF90	30.77	30.7667	-2.68333		3.5116
	siMOV10 NF90	30.9
rep2	siMOV10 NF90	30.55				6.70328
	siMOV10 NF90	30.88	30.8333	-0.00333333		5.3327			-0.65	1.56917
	siMOV10 NF90	31.07				4.67468
rep1	siMOV10 NF90	31.01				6.58489
	siMOV10 NF90	31.04	31.0767	-0.113333		6.44938
	siMOV10 NF90	31.18				5.85293
rep 3	siMOV10 MOV10	33.76				3.13386
	siMOV10 MOV10	33.77	34.0233	-0.17		3.11221
	siMOV10 MOV10	34.54				1.82506
rep4	siMOV10 MOV10	32.98				0.758976	1.31301
	siMOV10 MOV10	33.26	33.22	0.9		0.625086			1.31917	0.400766
	siMOV10 MOV10	33.42				0.559468
rep2	siMOV10 MOV10	32.26				2.04893
	siMOV10 MOV10	33.2	32.9667	1.95333		1.06797
	siMOV10 MOV10	33.44				0.904296
rep1	siMOV10 MOV10	34.44				0.610964
	siMOV10 MOV10	34.54	34.5333	2.59333		0.57005
	siMOV10 MOV10	34.62				0.5393

## Sheet: OS9
														normalization
														rep1	siscr	3.34341	203ul used for each IP (1mg)- 20ul used for inputs
		Ct	Normalized input	Mean		%input	Mean								siMOV10	3.00899	161ul
rep1	siscr	30	26.6566		1.05787e+08									rep2	siscr	3.46597	221ul used for each IP (1mg)- 20ul used for inputs					REP2 MAYBE DIDN'T work
	siscr	30.11	26.7666	26.7033	1.14169e+08										siMOV10	3.3147	199ul
	siscr	30.03	26.6866		1.0801e+08									rep3	siscr	3.58376	239.8ul used for each IP (1mg)- 20ul used for inputs
rep2	siscr	29.89	26.424		9.00377e+07										siMOV10	3.56925	237.5ul
	siscr	30.07	26.604	26.4774	1.02002e+08	27.1027	1.44124e+08							rep4	siscr	3.56925	237.5ul used for each IP (1mg)- 20ul used for inputs
	siscr	29.87	26.404		8.87981e+07										siMOV10	3.39506	210.5ul
rep3	siscr	30.87	27.2862		1.63673e+08
	siscr	30.41	26.8262	27.0829	1.18988e+08
	siscr	30.72	27.1362		1.4751e+08
rep4	siscr	31.62	28.0508		2.78047e+08
	siscr	31.87	28.3008	28.1474	3.30655e+08
	siscr	31.66	28.0908		2.85864e+08
rep1	siMOV10	30.18	27.171		1.51109e+08					0.700075
	siMOV10	29.96	26.951	27.1177	1.29737e+08					0.880003					mean	pval
	siMOV10	30.24	27.231		1.57526e+08					0.685667				siScr IgG	1.41752
rep2	siMOV10	31.13	27.8153		2.36179e+08			inputs mean	inputs pval	0.381227	std dev	std err		siScr NF90	4.09474	0.00494408
	siMOV10	31.46	28.1453	28.092	2.9688e+08	27.5047	1.90428e+08	0.756844	0.159918	0.343581	0.545809	0.157562		siScr MOV10	3.07626	0.0448182
	siMOV10	31.63	28.3153		3.34007e+08					0.265857				siMOV10 IgG	1.14336
rep3	siMOV10	31.06	27.4908		1.886e+08					0.867832				siMOV10 NF90	6.96403
	siMOV10	31.26	27.6908	27.4508	2.16644e+08					0.549232				siMOV10 MOV10	0.873239
	siMOV10	30.74	27.1708		1.51082e+08					0.976362
rep4	siMOV10	30.96	27.5649		1.98551e+08					1.40038
	siMOV10	30.66	27.2649	27.3583	1.61274e+08					2.05027					std dev	std err
	siMOV10	30.64	27.2449		1.59054e+08					1.79728				siScr IgG	1.433	0.41367
rep1	siscr IgG	40.67				0.00624586								siScr NF90	3.01864	0.871407
	siscr IgG	39.21				0.0171829								siScr MOV10	4.08302	1.17867
	siscr IgG	39.88				0.0107996								siMOV10 IgG	1.62636	0.469488						SUMMARY
rep2	siscr IgG						1.41752							siMOV10 NF90	1.49862	0.432615						IgG	-	1.41752		0.41367
	siscr IgG	38.33				0.0270396								siMOV10 MOV10	0.512183	0.147854							+	1.14336		0.469488
	siscr IgG																					NF90	-	4.09474		0.871407
rep3	siscr IgG	33.1				1.5441																	+	6.96403		0.432615
	siscr IgG	32.94				1.7252																MOV10	-	3.07626		1.17867
	siscr IgG	33.59				1.09944																	+	0.873239		0.147854
rep4	siscr IgG	32.77				4.05942
	siscr IgG	32.91				3.684
	siscr IgG	33.79				2.00177
rep1	siscr NF90	32.15				2.29281
	siscr NF90	32.68				1.58789
	siscr NF90	32.16				2.27697
rep2	siscr NF90	31.64				2.79184	4.09474
	siscr NF90	31.86				2.39698
	siscr NF90	32.04				2.11582
rep3	siscr NF90	32.2				2.88139
	siscr NF90	32.55				2.26069
	siscr NF90	32.29				2.70713
rep4	siscr NF90	31.68				8.64146
	siscr NF90	31.49				9.85786
	siscr NF90	31.57				9.32611
rep1	siScr MOV10	33.79				0.735662
	siScr MOV10	33.86				0.70082
	siScr MOV10	33.89				0.686397
rep2	siScr MOV10	35.71				0.166226	3.07626
	siScr MOV10	35.91				0.144708
	siScr MOV10	36.05				0.131325
rep3	siScr MOV10	33.02				1.63214
	siScr MOV10	33.15				1.4915
	siScr MOV10	33.66				1.04736
rep4	siScr MOV10	31.31				11.1678
	siScr MOV10	31.46				10.065
	siScr MOV10	31.63				8.9462
rep1	siMOV10 IgG	36.82				0.120036
	siMOV10 IgG	38.75				0.0315008
	siMOV10 IgG	37.73				0.0638811
rep2	siMOV10 IgG	40.32				0.0208447	1.14336
	siMOV10 IgG
	siMOV10 IgG	38.61				0.0681958
rep3	siMOV10 IgG	35.85				0.296193
	siMOV10 IgG	35.85				0.296193
	siMOV10 IgG	35.63				0.344986
rep4	siMOV10 IgG	31.95				4.14717
	siMOV10 IgG	32.26				3.34528
	siMOV10 IgG	32.06				3.84272
rep1	siMOV10 NF90	31.07				6.46
	siMOV10 NF90	30.85				7.52418
	siMOV10 NF90	31.1				6.32705
rep2	siMOV10 NF90	31.79				7.70517	6.96403
	siMOV10 NF90	32.04				6.47925
	siMOV10 NF90	32.5				4.71032
rep3	siMOV10 NF90	31.57				5.75417
	siMOV10 NF90	31.62				5.55816
	siMOV10 NF90	31.62				5.55816
rep4	siMOV10 NF90	30.77				9.39652
	siMOV10 NF90	30.79				9.26716
	siMOV10 NF90	30.86				8.82825
rep1	siMOV10 MOV10	34.94				0.441821
	siMOV10 MOV10	34.87				0.463787
	siMOV10 MOV10	34.82				0.480142
rep2	siMOV10 MOV10	35.51				0.584723	0.873239
	siMOV10 MOV10	35.21				0.719879
	siMOV10 MOV10	37.51				0.146181
rep3	siMOV10 MOV10	34.09				1.0032
	siMOV10 MOV10	33.34				1.68717
	siMOV10 MOV10	33.18				1.88506
rep4	siMOV10 MOV10	33.5				1.4163
	siMOV10 MOV10	34.23				0.853893
	siMOV10 MOV10	34.33				0.79671

## Sheet: Inputs
	siScr	siMOV10	pvalue	error
OS9	1	0.756844	0.159918	0.157562
EMP2	1	0.878472	0.198753	0.256594
MED28	1	0.840256	0.134989	0.103556
WIZ	1	1.01056	0.406494	0.323026
PPP1R9B	1	0.846101	0.0801198	0.09586
ARHGDIA	1	0.751182	0.0614809	0.133742
H2BC1	1	1.40338	0.0948645	0.179272
																		\
