# Supplementary material for: NF90 interacts with components of RISC and modulates association of Ago2 with mRNA
Source: BMC Biol. 2022 Sep 1;20:194. doi: 10.1186/s12915-022-01384-2 (PMC9438302; doi:10.1186/s12915-022-01384-2)
Supplement: Supplementary file 9 — Additional file 9. [file 12915_2022_1384_MOESM9_ESM.zip › Additional file 9-Fig 4.xlsx]

## Sheet: OS9
														normalization
														rep1	siscr	2.94486	154ul used for each IP (1mg)- 20ul used for inputs
		Ct	Normalized input	mean		%input	mean								siNF90-NF45	2.79494	139ul
rep1	siscr	29.91	26.9651		1.31014e+08									rep2	siscr	3.59694	242ul used for each IP (1mg)- 20ul used for inputs
	siscr	29.94	26.9951	27.0751	1.33766e+08										siNF90-NF45	3.64386	250ul
	siscr	30.21	27.2651		1.61297e+08									rep3	siscr	3.05311	166ul used for each IP (1mg)- 20ul used for inputs
rep2	siscr	30.74	27.1431		1.4821e+08										siNF90-NF45	3.12928	175ul
	siscr	30.7	27.1031	27.1931	1.44157e+08	27.5988	2.0327e+08							rep3	siscr	3.17313	180.5ul used for each IP (1mg)- 20ul used for inputs
	siscr	30.93	27.3331		1.69072e+08										siNF90-NF45	3.20945	185ul
rep3	siscr	30.81	27.7569		2.26807e+08
	siscr	30.46	27.4069	27.6102	1.77949e+08
	siscr	30.72	27.6669		2.1309e+08
rep4	siscr	31.59	28.4169		3.58369e+08
	siscr	31.84	28.6669	28.5169	4.26176e+08
	siscr	31.64	28.4669		3.71007e+08
rep1	siNF90-NF45	31.28	28.4851		3.75715e+08
	siNF90-NF45	31.23	28.4351	28.5384	3.62917e+08										mean	pval
	siNF90-NF45	31.49	28.6951		4.34585e+08									siScr IgG	0.0232703
rep2	siNF90-NF45	32.43	28.7861		4.62906e+08									siScr NF90	3.08179	0.00500838
	siNF90-NF45	32.22	28.5761	28.6461	4.00199e+08	28.5715	3.989e+08							siScr MOV10	0.216612	0.00159615
	siNF90-NF45	32.22	28.5761		4.00199e+08									siNF90+NF45 IgG	0.0753319
rep3	siNF90-NF45	31.73	28.6007		4.07074e+08									siNF90+NF45 NF90	2.00709
	siNF90-NF45	31.33	28.2007	28.5574	3.08505e+08									siNF90+NF45 MOV10	0.769181
	siNF90-NF45	32	28.8707		4.90853e+08
rep4	siNF90-NF45	31.5	28.2905		3.28324e+08
	siNF90-NF45	31.58	28.3705	28.5439	3.47045e+08										std dev	std err
	siNF90-NF45	32.18	28.9705		5.26022e+08									siScr IgG	0.00582482	0.00411877
rep1	siscr IgG													siScr NF90	1.0341	0.298519
	siscr IgG	39.56				0.0174455								siScr MOV10	0.128903	0.037211
	siscr IgG													siNF90+NF45 IgG	0.155835	0.0636195						SUMMARY
rep2	siscr IgG						0.0232703							siNF90+NF45 NF90	0.642498	0.19372						IgG	-	0.0232703		0.00411877
	siscr IgG													siNF90+NF45 MOV10	0.538613	0.155484							+	0.0753319		0.0636195
	siscr IgG	38.94				0.0290951																NF90	-	3.08179		0.298519
rep3	siscr IgG																						+	2.00709		0.19372
	siscr IgG																					MOV10	-	0.216612		0.037211
	siscr IgG																						+	0.769181		0.155484
rep4	siscr IgG
	siscr IgG
	siscr IgG
rep1	siscr NF90	31.71				4.02502
	siscr NF90	31.51				4.62354
	siscr NF90	31.47				4.75352
rep2	siscr NF90	32.13				3.26463	3.08179
	siscr NF90	32.67				2.24532
	siscr NF90	32.63				2.30844
rep3	siscr NF90	33.11				2.21005
	siscr NF90	33.14				2.16457
	siscr NF90	33.88				1.29601
rep4	siscr NF90	33.34				3.5326
	siscr NF90	33.65				2.84954
	siscr NF90	33.27				3.70822
rep1	siScr MOV10	35.14				0.373453
	siScr MOV10	35.14				0.373453
	siScr MOV10	36.66				0.130218
rep2	siScr MOV10	37.43				0.0828658	0.216612
	siScr MOV10	36.11				0.206888
	siScr MOV10	37.95				0.0577883
rep3	siScr MOV10	37.08				0.14103
	siScr MOV10	36.86				0.164263
	siScr MOV10	36.97				0.152204
rep4	siScr MOV10	37.49				0.198985
	siScr MOV10	37.43				0.207435
	siScr MOV10	36.13				0.510764
rep1	siNF90 NF45 IgG
	siNF90 NF45 IgG	50				3.46269e-05
	siNF90 NF45 IgG	47.59				0.000184033
rep2	siNF90 NF45 IgG	36.53				0.423373	0.0753319
	siNF90 NF45 IgG	42.64				0.00612956
	siNF90 NF45 IgG	40.81				0.0217929
rep3	siNF90 NF45 IgG
	siNF90 NF45 IgG
	siNF90 NF45 IgG
rep4	siNF90 NF45 IgG	46.22				0.000477483
	siNF90 NF45 IgG
	siNF90 NF45 IgG
rep1	siNF90 NF45 NF90	33.46				3.29951
	siNF90 NF45 NF90	32.9
	siNF90 NF45 NF90	34.12				2.08819
rep2	siNF90 NF45 NF90	33.86				2.69447	2.00709
	siNF90 NF45 NF90	33.77				2.86791
	siNF90 NF45 NF90	34.21				2.11404
rep3	siNF90 NF45 NF90	34.63				1.4858
	siNF90 NF45 NF90	34.85				1.27566
	siNF90 NF45 NF90	34.71				1.40565
rep4	siNF90 NF45 NF90	34.56				1.54514
	siNF90 NF45 NF90	34.5				1.61075
	siNF90 NF45 NF90	34.43				1.69084
rep1	siNF90 NF45 MOV10	36.82				0.321358
	siNF90 NF45 MOV10	35.51				0.79678
	siNF90 NF45 MOV10	39.69				0.0439575
rep2	siNF90 NF45 MOV10	35.06				1.17283	0.769181
	siNF90 NF45 MOV10	34.27				2.02792
	siNF90 NF45 MOV10	34.79				1.41421
rep3	siNF90 NF45 MOV10	35.58				0.769098
	siNF90 NF45 MOV10	35.92				0.607619
	siNF90 NF45 MOV10	37.57				0.193612
rep4	siNF90 NF45 MOV10	35.71				0.696278
	siNF90 NF45 MOV10	35.37				0.881319
	siNF90 NF45 MOV10	36.9				0.305181

## Sheet: EMP2
														normalization
														rep1	siscr	2.94486	154ul used for each IP (1mg)- 20ul used for inputs
		Ct	Normalized input	mean		%input	mean								siNF90-NF45	2.79494	139ul
rep1	siscr	29.82	26.8751		1.2309e+08									rep2	siscr	3.59694	242ul used for each IP (1mg)- 20ul used for inputs
	siscr	29.22	26.2751	26.7785	8.12093e+07										siNF90-NF45	3.64386	250ul
	siscr	30.13	27.1851		1.52596e+08									rep3	siscr	3.05311	166ul used for each IP (1mg)- 20ul used for inputs
rep2	siscr	29.21	25.6131		5.13217e+07										siNF90-NF45	3.12928	175ul
	siscr	30.11	26.5131	26.0364	9.57696e+07	27.038	1.37799e+08							rep3	siscr	3.17313	180.5ul used for each IP (1mg)- 20ul used for inputs
	siscr	29.58	25.9831		6.63257e+07										siNF90-NF45	3.20945	185ul
rep3	siscr	30.67	27.6169		2.05832e+08
	siscr	31.06	28.0069	27.7802	2.6972e+08
	siscr	30.77	27.7169		2.20605e+08
rep4	siscr	30.59	27.4169		1.79185e+08
	siscr	30.03	26.8569	27.5569	1.21541e+08
	siscr	31.57	28.3969		3.53436e+08
rep1	siNF90-NF45	30.59	27.7951		2.32889e+08
	siNF90-NF45	31.69	28.8951	28.6051	4.99207e+08										mean	pval
	siNF90-NF45	31.92	29.1251		5.85488e+08									siScr IgG	0
rep2	siNF90-NF45	30.86	27.2161		1.55911e+08									siScr NF90	7.86567	0.0497142
	siNF90-NF45	31.25	27.6061	27.6361	2.04304e+08	28.0115	2.70575e+08							siScr MOV10	4.62764	0.0230096
	siNF90-NF45	31.73	28.0861		2.84952e+08									siNF90+NF45 IgG
rep3	siNF90-NF45	30.99	27.8607		2.43731e+08									siNF90+NF45 NF90	5.76569
	siNF90-NF45	30.74	27.6107	27.8574	2.04953e+08									siNF90+NF45 MOV10	15.4084
	siNF90-NF45	31.23	28.1007		2.87845e+08
rep4	siNF90-NF45	31.33	28.1205		2.91829e+08
	siNF90-NF45	31.09	27.8805	27.9472	2.47105e+08										std dev	std err
	siNF90-NF45	31.05	27.8405		2.40348e+08									siScr IgG	6.42395e-08	4.54242e-08
rep1	siscr IgG	55												siScr NF90	2.0307	0.586213
	siscr IgG	55	55			3.19503e-07								siScr MOV10	1.1089	0.32011
	siscr IgG	55												siNF90+NF45 IgG	2.71548e-07	1.10859e-07						SUMMARY
rep2	siscr IgG	55					2.55263e-07							siNF90+NF45 NF90	2.23602	0.674186						IgG	-	0
	siscr IgG	55	55											siNF90+NF45 MOV10	14.0533	4.05684							+	0
	siscr IgG	55				1.91024e-07																NF90	-	7.86567		0.586213
rep3	siscr IgG																						+	5.76569		0.674186
	siscr IgG		#DIV/0!																			MOV10	-	4.62764		0.32011
	siscr IgG																						+	15.4084		4.05684
rep4	siscr IgG
	siscr IgG		#DIV/0!
	siscr IgG
rep1	siscr NF90	32.78
	siscr NF90	30.5	31.33			7.5807
	siscr NF90	30.71				6.5538							66.7178
rep2	siscr NF90	30.34				5.06392	7.86567
	siscr NF90		30.595
	siscr NF90	30.85				11.9098
rep3	siscr NF90	31.43				7.96723
	siscr NF90	31.76	31.595			6.33822
	siscr NF90
rep4	siscr NF90	35.08
	siscr NF90	30.88	31.085			9.99169
	siscr NF90	31.29				7.51998
rep1	siScr MOV10	31.05				5.17777
	siScr MOV10	30.85	30.95			5.9477
	siScr MOV10	33.1
rep2	siScr MOV10	31.22				2.75157	4.62764
	siScr MOV10	30.71	31.0067			3.91837
	siScr MOV10	31.09				3.01102
rep3	siScr MOV10	31.83				6.03803
	siScr MOV10		32.015
	siScr MOV10	32.2				4.67212
rep4	siScr MOV10	31.84				5.1363
	siScr MOV10	30.61	31.86
	siScr MOV10	31.88				4.99585
rep1	siNF90 NF45 IgG	55		0
	siNF90 NF45 IgG	55	55	0		1.13327e-06
	siNF90 NF45 IgG	55		0		1.13327e-06
rep2	siNF90 NF45 IgG	55		0		5.78973e-07	8.00691e-07
	siNF90 NF45 IgG	55	55	0		5.78973e-07
	siNF90 NF45 IgG	55		0		5.78973e-07
rep3	siNF90 NF45 IgG			0
	siNF90 NF45 IgG		#DIV/0!	0
	siNF90 NF45 IgG			0
rep4	siNF90 NF45 IgG			0
	siNF90 NF45 IgG		#DIV/0!	0
	siNF90 NF45 IgG			0
rep1	siNF90 NF45 NF90	33.16		0.38		4.2543
	siNF90 NF45 NF90	31.54	32.25	1.04	0.92
	siNF90 NF45 NF90	32.05		1.34		9.18271
rep2	siNF90 NF45 NF90	30.88		0.54			5.76569
	siNF90 NF45 NF90	29.83	30.1233
	siNF90 NF45 NF90	29.66		-1.19
rep3	siNF90 NF45 NF90	32.31		0.88		4.56698
	siNF90 NF45 NF90	32.53	32.42	0.77	0.825	3.92105			0.922222	0.527696	0.00376976
	siNF90 NF45 NF90	35.89
rep4	siNF90 NF45 NF90	31.6		-3.48		7.95063
	siNF90 NF45 NF90	31.67	32.1067	0.79	1.02167	7.57407
	siNF90 NF45 NF90	33.05		1.76		2.9101
rep1	siNF90 NF45 MOV10	49.51		18.46
	siNF90 NF45 MOV10
	siNF90 NF45 MOV10	33.56		0.46		3.22415
rep2	siNF90 NF45 MOV10	28.98		-2.24		39.3966	15.4084
	siNF90 NF45 MOV10	29.11	29.2167	-1.6	-1.79	36.0019			-0.668333	1.58924	0.415145
	siNF90 NF45 MOV10	29.56		-1.53		26.3549
rep3	siNF90 NF45 MOV10	50		18.17
	siNF90 NF45 MOV10	32.89	32.495		0.48	3.05514
	siNF90 NF45 MOV10	32.1		-0.1		5.28257
rep4	siNF90 NF45 MOV10	31.78		-0.06		7.01805
	siNF90 NF45 MOV10	30.55	31.165	-0.06	-0.695	16.462
	siNF90 NF45 MOV10	33.68		1.8		1.88044

## Sheet: MED28
														normalization
														rep1	siscr	2.94486	154ul used for each IP (1mg)- 20ul used for inputs
		Ct	Normalized input	mean		%input	mean								siNF90-NF45	2.79494	139ul
rep1	siscr	28.72	25.7751		5.74236e+07									rep2	siscr	3.59694	242ul used for each IP (1mg)- 20ul used for inputs
	siscr	36.21	33.2651	28.5418											siNF90-NF45	3.64386	250ul
	siscr	29.53	26.5851		1.00676e+08									rep3	siscr	3.05311	166ul used for each IP (1mg)- 20ul used for inputs
rep2	siscr	29.46	25.8631		6.10321e+07										siNF90-NF45	3.12928	175ul
	siscr	29.57	25.9731	25.7764	6.58676e+07	27.0113	1.35275e+08							rep3	siscr	3.17313	180.5ul used for each IP (1mg)- 20ul used for inputs
	siscr	29.09	25.4931		4.72256e+07										siNF90-NF45	3.20945	185ul
rep3	siscr	29.62	26.5669		9.94101e+07
	siscr	30.13	27.0769	26.5502	1.41565e+08
	siscr	29.06	26.0069		6.74301e+07
rep4	siscr	29.35	26.1769		7.58619e+07
	siscr	30.14	26.9669	27.1769	1.31171e+08
	siscr	31.56	28.3869		3.50994e+08
rep1	siNF90-NF45	30.27	27.4751		1.8656e+08
	siNF90-NF45	29.96	27.1651	27.4217	1.50487e+08										mean	pval
	siNF90-NF45	30.42	27.6251		2.07001e+08									siScr IgG
rep2	siNF90-NF45	31.72	28.0761		2.82984e+08									siScr NF90	4.96372	0.0323747
	siNF90-NF45	31.14	27.4961	27.5295	1.89306e+08	27.4298	1.80796e+08							siScr MOV10	5.74816	0.0313642
	siNF90-NF45	30.66	27.0161		1.35728e+08									siNF90+NF45 IgG	#DIV/0!
rep3	siNF90-NF45	31.02	27.8907		2.48853e+08									siNF90+NF45 NF90	2.28916
	siNF90-NF45	30.14	27.0107	27.7607	1.35218e+08									siNF90+NF45 MOV10	12.0063
	siNF90-NF45	31.51	28.3807		3.495e+08
rep4	siNF90-NF45	30.29	27.0805		1.41924e+08
	siNF90-NF45	30.01	26.8005	27.0072	1.16888e+08										std dev	std err
	siNF90-NF45	30.35	27.1405		1.47951e+08									siScr IgG	2.48868e+09	1.24434e+09
rep1	siscr IgG	46.92				0.000293503								siScr NF90	3.13095	0.903828
	siscr IgG	33.67	43.53											siScr MOV10	2.85155	0.823173						SUMMARY
	siscr IgG	50												siNF90+NF45 IgG	#DIV/0!	#DIV/0!
rep2	siscr IgG					5.74737e+09	4.31053e+09							siNF90+NF45 NF90	1.9771	0.699009						IgG	-	0
	siscr IgG		#DIV/0!			5.74737e+09								siNF90+NF45 MOV10	8.23445	2.37708							+	0
	siscr IgG					5.74737e+09																NF90	-	4.96372		0.903828
rep3	siscr IgG																						+	2.28916		0.699009
	siscr IgG		34.35																			MOV10	-	5.74816		0.823173
	siscr IgG	34.35																					+	12.0063		2.37708
rep4	siscr IgG
	siscr IgG		50
	siscr IgG	50
rep1	siscr NF90	32.64				5.83877
	siscr NF90	32.51	32.25			6.38933
	siscr NF90	31.6				12.0058
rep2	siscr NF90	31.49				1.90561	4.96372
	siscr NF90	30.59	30.78			3.556
	siscr NF90	30.97				2.73256
rep3	siscr NF90	31.9				2.4522
	siscr NF90	32.75	32.325			1.36044
	siscr NF90	36.13
rep4	siscr NF90	30.8				8.11577
	siscr NF90	31.42	31.11			5.2807
	siscr NF90	33.51
rep1	siScr MOV10	30.87
	siScr MOV10	30.89	30.88
	siScr MOV10	31.64				11.6775
rep2	siScr MOV10	29.91				5.69721	5.74816
	siScr MOV10	30.94	30.94			2.78998
	siScr MOV10	30.94				2.78998
rep3	siScr MOV10	30.79				5.29297
	siScr MOV10	31.27	31.03			3.79494
	siScr MOV10	33.59
rep4	siScr MOV10	31.89				3.81248
	siScr MOV10	30.62	31.485			9.19423
	siScr MOV10	31.08				6.68408
rep1	siNF90 NF45 IgG
	siNF90 NF45 IgG		#DIV/0!
	siNF90 NF45 IgG
rep2	siNF90 NF45 IgG						#DIV/0!
	siNF90 NF45 IgG	41.78	37.97
	siNF90 NF45 IgG	34.16
rep3	siNF90 NF45 IgG
	siNF90 NF45 IgG		#DIV/0!
	siNF90 NF45 IgG
rep4	siNF90 NF45 IgG
	siNF90 NF45 IgG		#DIV/0!
	siNF90 NF45 IgG
rep1	siNF90 NF45 NF90	32.47				3.02217
	siNF90 NF45 NF90	33.52	32.505	0.255		1.45961
	siNF90 NF45 NF90	32.54				2.87904
rep2	siNF90 NF45 NF90	31.43				6.69616	2.28916
	siNF90 NF45 NF90	30.86	31.1667	0.386667
	siNF90 NF45 NF90	31.21
rep3	siNF90 NF45 NF90	33.25				2.22618
	siNF90 NF45 NF90	38.62	33.25	0.925		0.0538307			2.38667	0.191224
	siNF90 NF45 NF90	38.46
rep4	siNF90 NF45 NF90	38.56
	siNF90 NF45 NF90	39.62	39.09	7.98		0.0159651
	siNF90 NF45 NF90	32.68				1.96029
rep1	siNF90 NF45 MOV10	33.18
	siNF90 NF45 MOV10	32.46	32.51	1.63		3.0432
	siNF90 NF45 MOV10	32.56				2.8394
rep2	siNF90 NF45 MOV10	29.32				28.9067	12.0063
	siNF90 NF45 MOV10	30.13	29.83	-1.11		16.4879			0.145	0.904379
	siNF90 NF45 MOV10	30.04				17.5492
rep3	siNF90 NF45 MOV10	31.23				9.02904
	siNF90 NF45 MOV10	30.83	30.83	-0.2		11.9139
	siNF90 NF45 MOV10	33.2
rep4	siNF90 NF45 MOV10	33.32
	siNF90 NF45 MOV10	32.49	31.745	0.26
	siNF90 NF45 MOV10	31				6.28133

## Sheet: H2BC1
														normalization
														rep1	siscr	2.94486	154ul used for each IP (1mg)- 20ul used for inputs
		Ct	Normalized input			%input									siNF90-NF45	2.79494	139ul
rep1	siscr	23.88	20.9351		2.00496e+06									rep2	siscr	3.59694	242ul used for each IP (1mg)- 20ul used for inputs
	siscr	24.23	21.2851	21.1685	2.55544e+06										siNF90-NF45	3.64386	250ul
	siscr	24.23	21.2851		2.55544e+06									rep3	siscr	3.05311	166ul used for each IP (1mg)- 20ul used for inputs
rep2	siscr	24.11	20.5131		1.4964e+06										siNF90-NF45	3.12928	175ul
	siscr	24.13	20.5331	20.5197	1.51729e+06	20.6055	1.59541e+06							rep3	siscr	3.17313	180.5ul used for each IP (1mg)- 20ul used for inputs
	siscr	24.11	20.5131		1.4964e+06										siNF90-NF45	3.20945	185ul
rep3	siscr	23.47	20.4169		1.3999e+06
	siscr	23.65	20.5969	20.5202	1.58592e+06
	siscr	23.6	20.5469		1.5319e+06
rep4	siscr	23.45	20.2769		1.27042e+06
	siscr	23.45	20.2769	20.2135	1.27042e+06
	siscr	23.26	20.0869		1.11366e+06
rep1	siNF90-NF45	24.01	21.2151		2.43428e+06
	siNF90-NF45	24.06	21.2651	21.2584	2.52013e+06										mean	pval
	siNF90-NF45	24.09	21.2951		2.57308e+06									siScr IgG
rep2	siNF90-NF45	24.49	20.8461		1.88501e+06									siScr NF90	1.82193	1.51534e-12
	siNF90-NF45	24.52	20.8761	20.8495	1.92462e+06	20.4531	1.4355e+06							siScr MOV10	0.148963	0.135137
	siNF90-NF45	24.47	20.8261		1.85906e+06									siNF90+NF45 IgG
rep3	siNF90-NF45	23.09	19.9607		1.02041e+06									siNF90+NF45 NF90	0.376623
	siNF90-NF45	23.09	19.9607	19.9841	1.02041e+06									siNF90+NF45 MOV10	0.172938
	siNF90-NF45	23.16	20.0307		1.07114e+06
rep4	siNF90-NF45	22.87	19.6605		828732
	siNF90-NF45	22.96	19.7505	19.7205	882078										std dev	std err
	siNF90-NF45	22.96	19.7505		882078									siScr IgG	0.00472927	0.00142593
rep1	siscr IgG	33.99				0.0138145								siScr NF90	0.346562	0.100044
	siscr IgG	37.09	35.2933			0.00161118								siScr MOV10	0.015062	0.00434803
	siscr IgG	34.8				0.00787956								siNF90+NF45 IgG	0.00245226	0.000707907						SUMMARY
rep2	siscr IgG	34.1				0.00816454	0.00559634							siNF90+NF45 NF90	0.0494741	0.0142819						IgG	-	0
	siscr IgG	33.87	33.7667			0.00957566								siNF90+NF45 MOV10	0.05744	0.0165815							+	0
	siscr IgG	33.33				0.0139227																NF90	-	1.82193		0.100044
rep3	siscr IgG	36.74				0.00131027																	+	0.376623		0.0142819
	siscr IgG	35.94	36.7167			0.00228131																MOV10	-	0.148963		0.00434803
	siscr IgG	37.47				0.000789966																	+	0.172938		0.0165815
rep4	siscr IgG	34.52				0.00493544
	siscr IgG	36.9	35.7667			0.000948145
	siscr IgG	35.88				0.00192276
rep1	siscr NF90	27.29				1.43627
	siscr NF90	27.29	27.3633			1.43627
	siscr NF90	27.51				1.23314
rep2	siscr NF90	26.23				1.91002	1.82193
	siscr NF90	26.27	26.31			1.85779
	siscr NF90	26.43				1.66277
rep3	siscr NF90	26.08				2.12002
	siscr NF90	26.24	26.2133			1.89747
	siscr NF90	26.32				1.79512
rep4	siscr NF90	25.86				1.99639
	siscr NF90	25.47	25.7533			2.61606
	siscr NF90	25.93				1.90184
rep1	siScr MOV10	30.32				0.175839
	siScr MOV10	30.65	30.49			0.139887
	siScr MOV10	30.5				0.155214
rep2	siScr MOV10	31.08					0.148963
	siScr MOV10	30.87	30.9433
	siScr MOV10	30.88
rep3	siScr MOV10	29.74				0.167714
	siScr MOV10	30.16	29.9267			0.125354
	siScr MOV10	29.88				0.152204
rep4	siScr MOV10	29.6				0.149415
	siScr MOV10	29.69	29.68			0.140379
	siScr MOV10	29.75				0.13466
rep1	siNF90 NF45 IgG	34.62				0.00950073
	siNF90 NF45 IgG	35.11	34.8967			0.00676476
	siNF90 NF45 IgG	34.96				0.00750597
rep2	siNF90 NF45 IgG	34.5				0.00777648	0.00521156
	siNF90 NF45 IgG	35.13	34.94			0.00502498
	siNF90 NF45 IgG	35.19				0.00482028
rep3	siNF90 NF45 IgG	34.29				0.00493719
	siNF90 NF45 IgG	34.36	34.21			0.00470336
	siNF90 NF45 IgG	33.98				0.00612068
rep4	siNF90 NF45 IgG	35.79				0.00145416
	siNF90 NF45 IgG	34.66	35.7333			0.00318256
	siNF90 NF45 IgG	36.75				0.000747522
rep1	siNF90 NF45 NF90	29.74				0.279758
	siNF90 NF45 NF90	29.65	29.6233	2.26		0.297767
	siNF90 NF45 NF90	29.48				0.335005
rep2	siNF90 NF45 NF90	28.84				0.393199	0.376623
	siNF90 NF45 NF90	28.72	28.8167	2.50667		0.427304
	siNF90 NF45 NF90	28.89				0.379806
rep3	siNF90 NF45 NF90	27.92				0.408358
	siNF90 NF45 NF90	28.06	28.0333	1.82		0.370593			2.10917	0.231781
	siNF90 NF45 NF90	28.12				0.355496
rep4	siNF90 NF45 NF90	27.56				0.436606
	siNF90 NF45 NF90	27.56	27.6033	1.85		0.436606
	siNF90 NF45 NF90	27.69				0.398984
rep1	siNF90 NF45 MOV10	31.17				0.103827
	siNF90 NF45 MOV10	31.6	31.2233	0.733333		0.0770668
	siNF90 NF45 MOV10	30.9				0.125195
rep2	siNF90 NF45 MOV10	29.29					0.172938																			0
	siNF90 NF45 MOV10	29.59	29.5067	-1.43667					-0.690833	1.61422																0
	siNF90 NF45 MOV10	29.64																								0
rep3	siNF90 NF45 MOV10	28.88				0.209919
	siNF90 NF45 MOV10	28.92	28.7633	-1.16333		0.204179
	siNF90 NF45 MOV10	28.49				0.275077
rep4	siNF90 NF45 MOV10	28.81				0.18357
	siNF90 NF45 MOV10	28.73	28.7833	-0.896667		0.194037
	siNF90 NF45 MOV10	28.81				0.18357
																										0
																										0
																										0

## Sheet: WIZ
														normalization
														rep1	siscr	2.94486	154ul used for each IP (1mg)- 20ul used for inputs
		Ct	Normalized input	mean		%input	mean								siNF90-NF45	2.79494	139ul
rep1	siscr	33.47	30.5251		1.54519e+09									rep2	siscr	3.59694	242ul used for each IP (1mg)- 20ul used for inputs
	siscr	33.75	30.8051	30.6651	1.87617e+09										siNF90-NF45	3.64386	250ul
	siscr	35.23												rep3	siscr	3.05311	166ul used for each IP (1mg)- 20ul used for inputs
rep2	siscr	32.35	28.7531		4.52413e+08										siNF90-NF45	3.12928	175ul
	siscr	32.05	28.4531	28.6797	3.67473e+08	29.7013	8.72951e+08							rep3	siscr	3.17313	180.5ul used for each IP (1mg)- 20ul used for inputs
	siscr	32.43	28.8331		4.78209e+08										siNF90-NF45	3.20945	185ul
rep3	siscr	33.97	30.9169
	siscr	31.78	28.7269	29.5702	4.44278e+08
	siscr	32.12	29.0669		5.62348e+08
rep4	siscr	32.72	29.5469		7.84323e+08
	siscr	33.19	30.0169	29.8902	1.08637e+09
	siscr	33.28	30.1069		1.1563e+09
rep1	siNF90-NF45	33.1	30.3051		1.32658e+09
	siNF90-NF45	34.02	31.2251	30.4884	2.51004e+09										mean	pval
	siNF90-NF45	32.73	29.9351		1.02648e+09									siScr IgG	0
rep2	siNF90-NF45	32.91	29.2661		6.45635e+08									siScr NF90	4.40998	0.0299471
	siNF90-NF45	34.14	30.4961	29.6328	1.51445e+09	29.799	9.34067e+08							siScr MOV10	5.27692	0.0207018
	siNF90-NF45	32.78	29.1361		5.90002e+08									siNF90+NF45 IgG
rep3	siNF90-NF45	32.74	29.6107		8.19811e+08									siNF90+NF45 NF90	2.39085
	siNF90-NF45	32.5	29.3707	29.3074	6.94172e+08									siNF90+NF45 MOV10	13.0849
	siNF90-NF45	32.07	28.9407		5.15257e+08
rep4	siNF90-NF45	33.55	30.3405		1.35961e+09
	siNF90-NF45	32.28	29.0705	29.7672	5.63776e+08										std dev	std err
	siNF90-NF45	33.1	29.8905		9.95293e+08									siScr IgG	6.36333e+10	4.49956e+10
rep1	siscr IgG													siScr NF90	2.24477	0.648009
	siscr IgG		#DIV/0!			1.70266e+11								siScr MOV10	4.39268	1.26806						SUMMARY
	siscr IgG													siNF90+NF45 IgG	3.3013e+10	1.34775e+10
rep2	siscr IgG						0							siNF90+NF45 NF90	0.946327	0.285328						IgG	-	0
	siscr IgG		#DIV/0!											siNF90+NF45 MOV10	8.93726	2.57997							+	0
	siscr IgG					4.29991e+10																NF90	-	4.40998		0.648009
rep3	siscr IgG																						+	2.39085		0.285328
	siscr IgG		#DIV/0!																			MOV10	-	5.27692		1.26806
	siscr IgG																						+	13.0849		2.57997
rep4	siscr IgG
	siscr IgG		#DIV/0!
	siscr IgG
rep1	siscr NF90
	siscr NF90		35.11
	siscr NF90	35.11				4.5916							66.7178
rep2	siscr NF90	36.79					4.40998
	siscr NF90	33.46	34.3233			3.63912
	siscr NF90	32.72				6.07796
rep3	siscr NF90	34.13				4.24004
	siscr NF90	34.96	34.74			2.38515
	siscr NF90	35.13				2.12002
rep4	siscr NF90	33.3				9.40913
	siscr NF90		35.04
	siscr NF90	35.04				2.81681
rep1	siScr MOV10
	siScr MOV10		#DIV/0!
	siScr MOV10	33.2
rep2	siScr MOV10	34.97				1.27773	5.27692
	siScr MOV10	35.19	34.9467			1.09702
	siScr MOV10	34.68				1.56221
rep3	siScr MOV10	33.32				7.43369
	siScr MOV10	33.7	34.1033			5.71233
	siScr MOV10	35.29				1.89747
rep4	siScr MOV10	33.72				7.03262
	siScr MOV10	33.98	33.145			5.87286
	siScr MOV10	32.57				15.6064
rep1	siNF90 NF45 IgG			0
	siNF90 NF45 IgG		#DIV/0!	0		1.50634e+11
	siNF90 NF45 IgG			0		1.50634e+11
rep2	siNF90 NF45 IgG			0		8.32463e+10	0
	siNF90 NF45 IgG		#DIV/0!	0		8.32463e+10
	siNF90 NF45 IgG			0		8.32463e+10
rep3	siNF90 NF45 IgG			0
	siNF90 NF45 IgG		#DIV/0!	0
	siNF90 NF45 IgG			0
rep4	siNF90 NF45 IgG			0
	siNF90 NF45 IgG		#DIV/0!	0
	siNF90 NF45 IgG			0
rep1	siNF90 NF45 NF90			0
	siNF90 NF45 NF90		34.96	0	-0.15
	siNF90 NF45 NF90	34.96		-0.15		4.50727
rep2	siNF90 NF45 NF90	33.49		-3.3			2.39085
	siNF90 NF45 NF90		34.06
	siNF90 NF45 NF90	34.63		1.91		2.49881
rep3	siNF90 NF45 NF90	35.01		0.88		1.92018
	siNF90 NF45 NF90	34.84	34.925	-0.12	0.185	2.16031			1.72167	0.303198	0.419336
	siNF90 NF45 NF90	35.7				1.19023
rep4	siNF90 NF45 NF90	35.3		2		2.16006
	siNF90 NF45 NF90	35.21	40.17	35.21	5.13	2.2991
	siNF90 NF45 NF90	50		14.96
rep1	siNF90 NF45 MOV10			0
	siNF90 NF45 MOV10
	siNF90 NF45 MOV10			-33.2
rep2	siNF90 NF45 MOV10	31.58		-3.39		25.9321	13.0849
	siNF90 NF45 MOV10	31.83	31.62	-3.36	-3.32667	21.8062			-1.29167	2.44811	0.364283
	siNF90 NF45 MOV10	31.45		-3.23		28.3773
rep3	siNF90 NF45 MOV10	33.1		-0.22		7.2162
	siNF90 NF45 MOV10	33.28	33.065		-1.03833	6.36976
	siNF90 NF45 MOV10	32.85		-2.44		8.58156
rep4	siNF90 NF45 MOV10	34.11		0.39		4.92823
	siNF90 NF45 MOV10	33.16	33.635	-0.82	0.49	9.52071
	siNF90 NF45 MOV10	34.08		1.51		5.03178

## Sheet: PPP1R9B
														normalization
														rep1	siscr	2.94486	154ul used for each IP (1mg)- 20ul used for inputs
		Ct	Normalized input	mean		%input	mean								siNF90-NF45	2.79494	139ul
rep1	siscr	25.69	22.7451		7.03024e+06									rep2	siscr	3.59694	242ul used for each IP (1mg)- 20ul used for inputs
	siscr	25.48	22.5351	22.6885	6.0779e+06										siNF90-NF45	3.64386	250ul
	siscr	25.73	22.7851		7.22788e+06									rep3	siscr	3.05311	166ul used for each IP (1mg)- 20ul used for inputs
rep2	siscr	25.42	21.8231		3.7102e+06										siNF90-NF45	3.12928	175ul
	siscr	25.45	21.8531	21.8697	3.78816e+06	22.4922	5.89949e+06							rep3	siscr	3.17313	180.5ul used for each IP (1mg)- 20ul used for inputs
	siscr	25.53	21.9331		4.00415e+06										siNF90-NF45	3.20945	185ul
rep3	siscr	25.68	22.6269		6.47697e+06
	siscr	25.44	22.3869	22.5569	5.48435e+06
	siscr	25.71	22.6569		6.61307e+06
rep4	siscr	26.03	22.8569		7.59634e+06
	siscr	26.13	22.9569	22.8535	8.14155e+06
	siscr	25.92	22.7469		7.03868e+06
rep1	siNF90-NF45	26.44	23.6451		1.31182e+07
	siNF90-NF45	26.6	23.8051	23.7351	1.46568e+07										mean	pval
	siNF90-NF45	26.55	23.7551		1.41575e+07									siScr IgG	0
rep2	siNF90-NF45	27.48	23.8361		1.49759e+07									siScr NF90	2.13868	0.0168892
	siNF90-NF45	26.87	23.2261	23.5528	9.81219e+06	23.5681	1.24369e+07							siScr MOV10	1.38201	0.000694137
	siNF90-NF45	27.24	23.5961		1.26808e+07									siNF90+NF45 IgG
rep3	siNF90-NF45	26.49	23.3607		1.07715e+07									siNF90+NF45 NF90	1.50186
	siNF90-NF45	26.59	23.4607	23.4674	1.15446e+07									siNF90+NF45 MOV10	4.104
	siNF90-NF45	26.71	23.5807		1.25459e+07
rep4	siNF90-NF45	26.74	23.5305		1.21171e+07
	siNF90-NF45	26.74	23.5305	23.5172	1.21171e+07										std dev	std err
	siNF90-NF45	26.7	23.4905		1.17858e+07									siScr IgG	0.0412638	0.0291779
rep1	siscr IgG	32.24				0.133261								siScr NF90	0.585365	0.16898
	siscr IgG		32.24											siScr MOV10	0.841815	0.243011
	siscr IgG													siNF90+NF45 IgG	0	0						SUMMARY
rep2	siscr IgG	32.26				0.0745105	0.0801434							siNF90+NF45 NF90	0.66373	0.200122						IgG	-	0
	siscr IgG		32.855											siNF90+NF45 MOV10	2.32095	0.67							+	0
	siscr IgG	33.45				0.0326582																NF90	-	2.13868		0.16898
rep3	siscr IgG																						+	1.50186		0.200122
	siscr IgG		#DIV/0!																			MOV10	-	1.38201		0.243011
	siscr IgG																						+	4.104		0.67
rep4	siscr IgG
	siscr IgG		#DIV/0!
	siscr IgG
rep1	siscr NF90	27.74				3.01536
	siscr NF90	28.06	28.1033			2.41552
	siscr NF90	28.51				1.76826							66.7178
rep2	siscr NF90	27.84				1.59503	2.13868
	siscr NF90	27.84	27.8867			1.59503
	siscr NF90	27.98				1.44752
rep3	siscr NF90	28.69				1.42479
	siscr NF90	28.24	28.3867			1.94631
	siscr NF90	28.23				1.95985
rep4	siscr NF90	28.06				2.70831
	siscr NF90	27.92	27.965			2.98431
	siscr NF90	28.01				2.80382
rep1	siScr MOV10	28.09				2.3658
	siScr MOV10	28.45	28.27			1.84335
	siScr MOV10	28.43				1.86908
rep2	siScr MOV10	31.03				0.174777	1.38201
	siScr MOV10	30.74	30.99			0.213689
	siScr MOV10	31.2				0.155349
rep3	siScr MOV10	28.65				1.46484
	siScr MOV10	29.01	28.9933			1.14135
	siScr MOV10	29.32				0.920663
rep4	siScr MOV10	28.26				2.35772
	siScr MOV10	28.95	28.185			1.46144
	siScr MOV10	28.11				2.61606
rep1	siNF90 NF45 IgG			-32.24
	siNF90 NF45 IgG		#DIV/0!	0
	siNF90 NF45 IgG			0
rep2	siNF90 NF45 IgG			-32.26			0.0961373
	siNF90 NF45 IgG		#DIV/0!	0
	siNF90 NF45 IgG			-33.45
rep3	siNF90 NF45 IgG			0
	siNF90 NF45 IgG		33.49	0
	siNF90 NF45 IgG	33.49		33.49		0.0961373
rep4	siNF90 NF45 IgG			0
	siNF90 NF45 IgG		#DIV/0!	0
	siNF90 NF45 IgG			0
rep1	siNF90 NF45 NF90	30.71		2.97		0.794941
	siNF90 NF45 NF90	29.22	29.7	1.16	1.59667	2.2329
	siNF90 NF45 NF90	29.17		0.66		2.31165
rep2	siNF90 NF45 NF90	29.7		1.86		1.41095	1.50186
	siNF90 NF45 NF90	30.53	30.2333			0.793701
	siNF90 NF45 NF90	30.47		2.49		0.827406
rep3	siNF90 NF45 NF90	29.88		1.19		1.17384
	siNF90 NF45 NF90	29.45	29.665	1.21	1.27833	1.58144			1.14333	0.452712	0.0655899
	siNF90 NF45 NF90	29.9				1.15768
rep4	siNF90 NF45 NF90	28.29		0.23
	siNF90 NF45 NF90	28.56	28.52	0.64	0.555
	siNF90 NF45 NF90	28.71		0.7		2.73411
rep1	siNF90 NF45 MOV10	29.98		1.89		1.31852
	siNF90 NF45 MOV10	30.31				1.04893
	siNF90 NF45 MOV10	29.55		1.12		1.77636
rep2	siNF90 NF45 MOV10	27.29		-3.74		7.49884	4.104
	siNF90 NF45 MOV10	27.55	27.5233	-3.19	-3.46667	6.26219			-1.37167	2.58769	0.32677
	siNF90 NF45 MOV10	27.73		-3.47		5.52765
rep3	siNF90 NF45 MOV10	28.51		-0.14		3.03404
	siNF90 NF45 MOV10	29.17	29.005		0.0116667	1.92018
	siNF90 NF45 MOV10	28.84		-0.48		2.41369
rep4	siNF90 NF45 MOV10	27.27		-0.99		7.4182
	siNF90 NF45 MOV10	27.78	27.525	-1.17	-0.66	5.20923
	siNF90 NF45 MOV10	27.62		-0.49		5.8202

## Sheet: ARHGDIA
														normalization
														rep1	siscr	2.94486	154ul used for each IP (1mg)- 20ul used for inputs
		Ct	Normalized input	mean		%input	mean								siNF90-NF45	2.79494	139ul
rep1	siscr	30.85	27.9051		2.51353e+08									rep2	siscr	3.59694	242ul used for each IP (1mg)- 20ul used for inputs
	siscr	30.86	27.9151	27.8618	2.53102e+08										siNF90-NF45	3.64386	250ul
	siscr	30.71	27.7651		2.28108e+08									rep3	siscr	3.05311	166ul used for each IP (1mg)- 20ul used for inputs
rep2	siscr	29.78	26.1831		7.61882e+07										siNF90-NF45	3.12928	175ul
	siscr	29.65	26.0531	26.1164	6.96232e+07	26.6105	1.0246e+08							rep3	siscr	3.17313	180.5ul used for each IP (1mg)- 20ul used for inputs
	siscr	29.71	26.1131		7.25798e+07										siNF90-NF45	3.20945	185ul
rep3	siscr	28.95	25.8969		6.24799e+07
	siscr	29.04	25.9869	25.9202	6.65017e+07
	siscr	28.93	25.8769		6.16197e+07
rep4	siscr	29.96	26.7869		1.15785e+08
	siscr	29.56	26.3869	26.5435	8.77486e+07
	siscr	29.63	26.4569		9.21112e+07
rep1	siNF90-NF45	31.97	29.1751		6.06135e+08
	siNF90-NF45	31.58	28.7851	29.1951	4.6256e+08										mean	pval
	siNF90-NF45	32.42	29.6251		8.28005e+08									siScr IgG	0
rep2	siNF90-NF45	31.57	27.9261		2.55039e+08									siScr NF90	1.91855	0.0230157
	siNF90-NF45	31.15	27.5061	27.6661	1.90623e+08	27.7115	2.19775e+08							siScr MOV10	0.547891	0.000767021
	siNF90-NF45	31.21	27.5661		1.98718e+08									siNF90+NF45 IgG
rep3	siNF90-NF45	29.94	26.8107		1.17715e+08									siNF90+NF45 NF90	1.29714
	siNF90-NF45	30	26.8707	26.8441	1.22713e+08									siNF90+NF45 MOV10	2.43704
	siNF90-NF45	29.98	26.8507		1.21024e+08
rep4	siNF90-NF45	30.49	27.2805		1.63028e+08
	siNF90-NF45	30.31	27.1005	27.1405	1.43906e+08										std dev	std err
	siNF90-NF45	30.25	27.0405		1.38043e+08									siScr IgG	0.000938055	0.000663305
rep1	siscr IgG													siScr NF90	0.513973	0.148371
	siscr IgG		42.61											siScr MOV10	0.421538	0.121688
	siscr IgG	42.61				0.00363372								siNF90+NF45 IgG	0.00181248	0.00073994						SUMMARY
rep2	siscr IgG	42.1				0.00154332	0.00208934							siNF90+NF45 NF90	0.783513	0.236238						IgG	-	0
	siscr IgG	41.72	42.2067			0.00200839								siNF90+NF45 MOV10	1.68105	0.485278							+	0
	siscr IgG	42.8				0.000950026																NF90	-	1.91855		0.148371
rep3	siscr IgG																						+	1.29714		0.236238
	siscr IgG		42.04																			MOV10	-	0.547891		0.121688
	siscr IgG	42.04				0.00140431																	+	2.43704		0.485278
rep4	siscr IgG
	siscr IgG	41.57	41.57			0.0029963
	siscr IgG
rep1	siscr NF90	33.59				1.88644
	siscr NF90	33.72	33.7533			1.72389
	siscr NF90	33.95				1.46985							66.7178
rep2	siscr NF90	32.17				1.50551	1.91855
	siscr NF90	31.76	31.97			2.00035
	siscr NF90	31.98				1.71743
rep3	siscr NF90	32				1.47844
	siscr NF90	32.32	31.9567			1.18434
	siscr NF90	31.55				2.01961
rep4	siscr NF90	31.91				2.42401
	siscr NF90	31.57	31.705			3.06821
	siscr NF90	31.84				2.54452
rep1	siScr MOV10	34.7				0.873975
	siScr MOV10	35.77	35.235			0.416291
	siScr MOV10	35.84				0.396575
rep2	siScr MOV10	37.58				0.0354089	0.547891
	siScr MOV10	36.27	36.8167			0.0877933
	siScr MOV10	36.6				0.0698428
rep3	siScr MOV10	33.83				0.415834
	siScr MOV10	34.21	33.71			0.319542
	siScr MOV10	33.09				0.694515
rep4	siScr MOV10	32.59				1.51298
	siScr MOV10	33.15	33.12			1.02626
	siScr MOV10	33.65				0.725675
rep1	siNF90 NF45 IgG			0
	siNF90 NF45 IgG		#DIV/0!	0
	siNF90 NF45 IgG			-42.61
rep2	siNF90 NF45 IgG			-42.1			0.0019078
	siNF90 NF45 IgG		#DIV/0!	-41.72
	siNF90 NF45 IgG			-42.8
rep3	siNF90 NF45 IgG			0
	siNF90 NF45 IgG	44.3	44.3	44.3		0.000556206
	siNF90 NF45 IgG			-42.04
rep4	siNF90 NF45 IgG			0
	siNF90 NF45 IgG	44.27	42.93	2.7		0.000697462
	siNF90 NF45 IgG	41.59		41.59		0.00446973
rep1	siNF90 NF45 NF90	36		2.41		0.894356
	siNF90 NF45 NF90	35.27	35.6633	1.55	1.91	1.48341
	siNF90 NF45 NF90	35.72		1.77		1.08592
rep2	siNF90 NF45 NF90	34.45		2.28		0.907519	1.29714
	siNF90 NF45 NF90	34.49	35.1467			0.882703
	siNF90 NF45 NF90	36.5		4.52		0.219151
rep3	siNF90 NF45 NF90	32.82		0.82		1.58877
	siNF90 NF45 NF90	33.53	33.175	1.21	1.21833	0.971245			1.12	0.460094	0.416696
	siNF90 NF45 NF90	32.8				1.61094
rep4	siNF90 NF45 NF90	31.85		-0.06
	siNF90 NF45 NF90	31.91	31.9367	0.34	0.231667
	siNF90 NF45 NF90	32.05		0.21		3.32742
rep1	siNF90 NF45 MOV10	37.76		3.06		0.264057
	siNF90 NF45 MOV10	36.58				0.598292
	siNF90 NF45 MOV10	37.66		1.82		0.283009
rep2	siNF90 NF45 MOV10	32.02		-5.56		4.89056	2.43704
	siNF90 NF45 MOV10	32.51	32.1567	-3.76	-4.66	3.4822			-2.155	4.45369	0.883836
	siNF90 NF45 MOV10	31.94		-4.66		5.16941
rep3	siNF90 NF45 MOV10	32.89		-0.94		1.51352
	siNF90 NF45 MOV10	33.11	33.075		-0.635	1.29945
	siNF90 NF45 MOV10	33.04		-0.05		1.36406
rep4	siNF90 NF45 MOV10	31.87		-0.72		3.76958
	siNF90 NF45 MOV10	32.03	31.95	-1.12	-1.17	3.37387
	siNF90 NF45 MOV10	32.09		-1.56		3.23643
