# Supplementary material for: NF90 interacts with components of RISC and modulates association of Ago2 with mRNA
Source: BMC Biol. 2022 Sep 1;20:194. doi: 10.1186/s12915-022-01384-2 (PMC9438302; doi:10.1186/s12915-022-01384-2)
Supplement: Supplementary file 9 — Additional file 9. [file 12915_2022_1384_MOESM9_ESM.zip › Additional file 9-Fig S5.xlsx]

## Sheet: EMP2
	ct	normalized input	mean	Mean					Ratio Inputs	Pval			std dev	std err
siscr	29.82	26.8751					1.2309e+08
siscr	29.22	26.2751	26.7785				8.12093e+07
siscr	30.13	27.1851					1.52596e+08
siscr	29.21	26.5131					9.57696e+07
siscr	30.11	26.5131	26.3364				9.57696e+07
siscr	29.58	25.9831					6.63257e+07
siscr	30.67	27.6169					2.05832e+08
siscr	31.06	28.0069	27.7802				2.6972e+08
siscr	30.77	27.7169					2.20605e+08
siscr	30.59	27.4169					1.79185e+08
siscr	30.03	26.8569	27.5569				1.21541e+08
siscr	31.57	28.3969					3.53436e+08
Input siScr1	31.62	28.2837					3.26774e+08
Input siScr1	32.19		28.0487				1
Input siScr1	31.15	27.8137					2.35919e+08
Input siScr2	29.95	27.3537					1.71512e+08
Input siScr2	30.78	27.3537	27.7904	27.4236	1.80027e+08		1.71512e+08
Input siScr2	32.09	28.6637					4.2525e+08
Input siScr3	32.11	28.5311					3.87887e+08
Input siScr3	30.44	26.8611	27.6744				1.21895e+08
Input siScr3	31.21	27.6311					2.07864e+08
siNF90-NF45	30.59	27.7951					2.32889e+08					0.528537
siNF90-NF45	31.69	28.8951	28.6051				4.99207e+08					0.162676
siNF90-NF45	31.92	29.1251					5.85488e+08					0.26063
siNF90-NF45	30.86	27.2161					1.55911e+08					0.61426
siNF90-NF45	31.25	27.6061	27.6361				2.04304e+08					0.46876
siNF90-NF45	31.73	28.0861					2.84952e+08		0.741978	0.0252466		0.232761
siNF90-NF45	30.99	27.8607					2.43731e+08					0.844501
siNF90-NF45	30.74	27.6107	27.8574				2.04953e+08					1.31601
siNF90-NF45	31.23	28.1007					2.87845e+08					0.766401
siNF90-NF45	31.33	28.1205					2.91829e+08					0.614007	0.442584	0.0221292
siNF90-NF45	31.09	27.8805	27.9472				2.47105e+08					0.491862
siNF90-NF45	31.05	27.8405					2.40348e+08					1.47052
Input siNF90/45 1	30.07						1.07859e+08
Input siNF90/45 1	33.69	26.6846	26.9846				1.07859e+08					9.27138e-09
Input siNF90/45 1	30.67	27.2846					1.63483e+08					1.44308
Input siNF90/45 2	31.05	27.8021					2.34023e+08					0.732887
Input siNF90/45 2	31.65	28.4021	28.2254	27.8542	2.42632e+08		3.54712e+08					0.483525
Input siNF90/45 2	31.72	28.4721					3.72347e+08					1.14208
Input siNF90/45 3	31.51	28.1136					2.9042e+08					1.33561
Input siNF90/45 3	31.22	27.8236	27.7236				2.37535e+08					0.513165
Input siNF90/45 3	30.63	27.2336					1.57805e+08					1.31722

## Sheet: med28
	ct	normalized input	mean	Mean					Ratio Inputs	Pval			std dev	std err
siscr	28.72	25.7751					5.74236e+07
siscr	36.21		26.1801
siscr	29.53	26.5851					1.00676e+08
siscr	29.46	25.8631					6.10321e+07
siscr	29.57	25.9731	25.7764				6.58676e+07
siscr	29.09	25.4931					4.72256e+07
siscr	29.62	26.5669					9.94101e+07
siscr	30.13	27.0769	26.5502				1.41565e+08
siscr	29.06	26.0069					6.74301e+07
siscr	29.35	26.1769					7.58619e+07
siscr	30.14	26.9669	27.1769				1.31171e+08
siscr	31.56	28.3869					3.50994e+08
Input siScr1	31.11	27.7737					2.29468e+08
Input siScr1	30.97	27.6337	27.857				2.08246e+08
Input siScr1	31.5	28.1637					3.00693e+08
Input siScr2	30.29	26.8637					1.22121e+08
Input siScr2	30.83	27.4037	27.6071	26.8932	1.24638e+08		1.7756e+08
Input siScr2	31.98	28.5537					3.94031e+08
Input siScr3	30.1	26.5211					9.63019e+07
Input siScr3	31.51	27.9311	27.1044				2.5591e+08
Input siScr3	30.44	26.8611					1.21895e+08
siNF90-NF45	30.27	27.4751					1.8656e+08					0.307803
siNF90-NF45	29.96	27.1651	27.4217				1.50487e+08					6.64509e-09
siNF90-NF45	30.42	27.6251					2.07001e+08					0.486354
siNF90-NF45	31.72	28.0761					2.82984e+08					0.215674
siNF90-NF45	31.14	27.4961	27.5295				1.89306e+08					0.347943
siNF90-NF45	30.66	27.0161					1.35728e+08		0.622898	0.0459124		0.347943
siNF90-NF45	31.02	27.8907					2.48853e+08					0.399473
siNF90-NF45	30.14	27.0107	27.7607				1.35218e+08					1.04693
siNF90-NF45	31.51	28.3807					3.495e+08					0.192933
siNF90-NF45	30.29	27.0805					1.41924e+08					0.534524	0.597847	0.0298923
siNF90-NF45	30.01	26.8005	27.0072				1.16888e+08					1.1222
siNF90-NF45	30.35	27.1405					1.47951e+08					2.37236
Input siNF90/45 1	30.57	27.1846					1.07859e+08
Input siNF90/45 1	31.6	28.2146	27.6246				1.07859e+08					0.668569
Input siNF90/45 1	30.86	27.4746					1.63483e+08					1.61233
Input siNF90/45 2	31.1	27.8521					2.34023e+08					0.504058
Input siNF90/45 2	31.04	27.7921	27.7987	27.5761	2.00093e+08		3.54712e+08					0.76401
Input siNF90/45 2	31	27.7521					3.72347e+08					1.74311
Input siNF90/45 3	30.45	27.0536					2.9042e+08					0.691353
Input siNF90/45 3	30.96	27.5636	27.8902				2.37535e+08					1.29011
Input siNF90/45 3	32.45	29.0536					1.57805e+08					0.218771

## Sheet: WIZ
	ct	normalized input	mean	Mean					Ratio Inputs	Pval			std dev	std err
siscr	33.47	30.5251					1.54519e+09
siscr	33.75	30.8051	30.7118
siscr	35.23	30.8051					1.87617e+09
siscr	32.35	28.7531					4.52413e+08
siscr	32.05	28.4531	28.6797				3.67473e+08
siscr	32.43	28.8331					4.78209e+08
siscr	33.97	30.9169					2.02727e+09
siscr	31.78	28.7269	29.5702				4.44278e+08
siscr	32.12	29.0669					5.62348e+08
siscr	32.72	29.5469					7.84323e+08
siscr	33.19	30.0169	29.8902				1.08637e+09
siscr	33.28	30.1069					1.1563e+09
Input siScr1	50						1
Input siScr1	35.04		30.3337				1
Input siScr1	33.67	30.3337					1.35319e+09
Input siScr2	33.79	30.3637					1.38164e+09
Input siScr2	35.45		30.3637	29.9929	1.06849e+09		1
Input siScr2	35.12						1
Input siScr3	32.58	29.0011					5.37266e+08
Input siScr3	33.84	30.2611	30.4011				1.28673e+09
Input siScr3	35.52	31.9411					4.12304e+09
siNF90-NF45	33.1	30.3051					1.32658e+09					1.1648
siNF90-NF45	34.02	31.2251	30.4884				2.51004e+09					0.747465
siNF90-NF45	32.73	29.9351					1.02648e+09					1.82776
siNF90-NF45	32.91	29.2661					6.45635e+08					0.700725
siNF90-NF45	34.14	30.4961	29.6328				1.51445e+09					0.242645
siNF90-NF45	32.78	29.1361					5.90002e+08		1.23015	0.136808		0.810521
siNF90-NF45	32.74	29.6107					8.19811e+08					2.47284
siNF90-NF45	32.5	29.3707	29.3074				6.94172e+08					0.640012
siNF90-NF45	32.07	28.9407					5.15257e+08					1.09139
siNF90-NF45	33.55	30.3405					1.35961e+09					0.576873	0.733491	0.0366746
siNF90-NF45	32.28	29.0705	29.7672				5.63776e+08					1.92696
siNF90-NF45	33.1	29.8905					9.95293e+08					1.16177
Input siNF90/45 1	33.15	29.7646					1.07859e+08
Input siNF90/45 1	33.16	29.7746	29.5546				1.07859e+08					1.08883e-09
Input siNF90/45 1	32.51	29.1246					1.63483e+08					2.31201
Input siNF90/45 2	34	30.76					2.34023e+08					0.759823
Input siNF90/45 2	32.96	29.7121	30.0147	29.6941	8.68586e+08		3.54712e+08					1.13704e-09
Input siNF90/45 2	32.82	29.5721					3.72347e+08					1.25291e-09
Input siNF90/45 3	32.13	28.7336					2.9042e+08					1.20372
Input siNF90/45 3	32.85	29.4536	29.0936				2.37535e+08					1.75017
Input siNF90/45 3	31.53						1.57805e+08

## Sheet: PPP1R9B
	ct	normalized input	mean	Mean					Ratio Inputs	Pval			std dev	std err
siscr	25.69	22.7451					7.03024e+06
siscr	25.48	22.5351	22.6885
siscr	25.73	22.7851					7.22788e+06
siscr	25.42	21.8231					3.7102e+06
siscr	25.45	21.8531	21.8697				3.78816e+06
siscr	25.53	21.9331					4.00415e+06
siscr	25.68	22.6269					6.47697e+06
siscr	25.44	22.3869	22.5569				5.48435e+06
siscr	25.71	22.6569					6.61307e+06
siscr	26.03	22.8569					7.59634e+06
siscr	26.13	22.9569	22.8535				8.14155e+06
siscr	25.92	22.7469					7.03868e+06
Input siScr1	26.82	23.4837					1.17301e+07
Input siScr1	27.03	23.6937	23.5837				1.35681e+07
Input siScr1	26.91	23.5737					1.24852e+07
Input siScr2	26.91	23.4837					1.17303e+07
Input siScr2	26.76	23.3337	23.4104	22.8186	7.39767e+06		1.05719e+07
Input siScr2	26.84	23.4137					1.11747e+07
Input siScr3	26.49	22.9111					7.88709e+06
Input siScr3	26.28	22.7011	22.7677				6.81868e+06
Input siScr3	26.27	22.6911					6.77158e+06
siNF90-NF45	26.44	23.6451					1.31182e+07					0.535915
siNF90-NF45	26.6	23.8051	23.7351				1.46568e+07					0.414682
siNF90-NF45	26.55	23.7551					1.41575e+07					0.510533
siNF90-NF45	27.48	23.8361					1.49759e+07					0.247744
siNF90-NF45	26.87	23.2261	23.5528				9.81219e+06					0.386066
siNF90-NF45	27.24	23.5961					1.26808e+07		0.577455	0.00072888		0.315765
siNF90-NF45	26.49	23.3607					1.07715e+07					0.601306
siNF90-NF45	26.59	23.4607	23.4674				1.15446e+07					0.475057
siNF90-NF45	26.71	23.5807					1.25459e+07					0.527108
siNF90-NF45	26.74	23.5305					1.21171e+07					0.626908	0.203405	0.0101703
siNF90-NF45	26.74	23.5305	23.5172				1.21171e+07					0.671903
siNF90-NF45	26.7	23.4905					1.17858e+07					0.597217
Input siNF90/45 1	26.74	23.3546					1.07859e+08
Input siNF90/45 1	27.05	23.6646	23.4912				1.07859e+08					1.02041
Input siNF90/45 1	26.84	23.4546					1.63483e+08					1.08609
Input siNF90/45 2	27.31	24.0621					2.34023e+08					0.669735
Input siNF90/45 2	27.15	23.9021	24.1621	23.6109	1.28108e+07		3.54712e+08					0.674394
Input siNF90/45 2	27.77	24.5221					3.72347e+08					0.463828
Input siNF90/45 3	26.72	23.3236					2.9042e+08					0.751318
Input siNF90/45 3	26.89	23.4936	23.3502				2.37535e+08					0.577341
Input siNF90/45 3	26.63	23.2336					1.57805e+08

## Sheet: ARHGDIA
	ct	normalized input	mean	Mean					Ratio Inputs	Pval			std dev	std err
siscr	30.85	27.9051					2.51353e+08
siscr	30.86	27.9151	27.8618
siscr	30.71	27.7651					2.28108e+08
siscr	29.78	26.1831					7.61882e+07
siscr	29.65	26.0531	26.1164				6.96232e+07
siscr	29.71	26.1131					7.25798e+07
siscr	28.95	25.8969					6.24799e+07
siscr	29.04	25.9869	25.9202				6.65017e+07
siscr	28.93	25.8769					6.16197e+07
siscr	29.96	26.7869					1.15785e+08
siscr	29.56	26.3869	26.5435				8.77486e+07
siscr	29.63	26.4569					9.21112e+07
Input siScr1	31.8	28.4637					3.70197e+08
Input siScr1	31.78	28.4437	28.4137				3.651e+08
Input siScr1	31.67	28.3337					3.38297e+08
Input siScr2	31.73	28.3037					3.3134e+08
Input siScr2	31.46	28.0337	28.0437	27.1253	1.46397e+08		2.74786e+08
Input siScr2	31.22	27.7937					2.32674e+08
Input siScr3	30.54	26.9611					1.30644e+08
Input siScr3	30.52	26.9411	26.9777				1.28845e+08
Input siScr3	30.61	27.0311					1.37139e+08
siNF90-NF45	31.97	29.1751					6.06135e+08					0.414682
siNF90-NF45	31.58	28.7851	29.1951				4.6256e+08					0.547176
siNF90-NF45	32.42	29.6251					8.28005e+08					0.275491
siNF90-NF45	31.57	27.9261					2.55039e+08					0.298731
siNF90-NF45	31.15	27.5061	27.6661				1.90623e+08					0.365241
siNF90-NF45	31.21	27.5661					1.98718e+08		0.603968	0.0489871		0.365241
siNF90-NF45	29.94	26.8107					1.17715e+08					0.530775
siNF90-NF45	30	26.8707	26.8441				1.22713e+08					0.541927
siNF90-NF45	29.98	26.8507					1.21024e+08					0.509153
siNF90-NF45	30.49	27.2805					1.63028e+08					0.710214	0.278142	0.0139071
siNF90-NF45	30.31	27.1005	27.1405				1.43906e+08					0.609765
siNF90-NF45	30.25	27.0405					1.38043e+08					0.667262
Input siNF90/45 1	31.67	28.2846					1.07859e+08
Input siNF90/45 1	31.26	27.8746	28.1446				1.07859e+08					1.48365
Input siNF90/45 1	31.66	28.2746					1.63483e+08					1.04185
Input siNF90/45 2	31.99	28.7421					2.34023e+08					0.737985
Input siNF90/45 2	31.76	28.5121	28.6054	27.8528	2.42391e+08		3.54712e+08					0.717804
Input siNF90/45 2	31.81	28.5621					3.72347e+08					0.587094
Input siNF90/45 3	30.49	27.0936					2.9042e+08					0.912246
Input siNF90/45 3	30.92	27.5236	27.3736				2.37535e+08					0.667803
Input siNF90/45 3	30.9	27.5036					1.57805e+08

## Sheet: OS9
	ct	normalized input	mean	Mean					Ratio Inputs	Pval			std dev	std err
siscr	29.91	26.9651					1.31014e+08
siscr	29.94	26.9951	27.0751
siscr	30.21	27.2651					1.61297e+08
siscr	30.74	27.1431					1.4821e+08
siscr	30.7	27.1031	27.1931				1.44157e+08
siscr	30.93	27.3331					1.69072e+08
siscr	30.81	27.7569					2.26807e+08
siscr	30.46	27.4069	27.6102				1.77949e+08
siscr	30.72	27.6669					2.1309e+08
siscr	31.59	28.4169					3.58369e+08
siscr	31.84	28.6669	28.5169				4.26176e+08
siscr	31.64	28.4669					3.71007e+08
Input siScr1	33.91	30.5737					1.59811e+09
Input siScr1	33.7	30.3637	30.467				1.38162e+09
Input siScr1	33.8	30.4637					1.48079e+09
Input siScr2	34.04	30.6137					1.64306e+09
Input siScr2	33.93	30.5037	30.4704	28.6982	4.3552e+08		1.52244e+09
Input siScr2	33.72	30.2937					1.3162e+09
Input siScr3	32.88	29.3011					6.61452e+08
Input siScr3	33.42	29.8411	29.5544				9.61733e+08
Input siScr3	33.1	29.5211					7.70415e+08
siNF90-NF45	31.28	28.4851					3.75715e+08					0.348705
siNF90-NF45	31.23	28.4351	28.5384				3.62917e+08					0.368587
siNF90-NF45	31.49	28.6951					4.34585e+08					0.371151
siNF90-NF45	32.43	28.7861					4.62906e+08					0.320172
siNF90-NF45	32.22	28.5761	28.6461				4.00199e+08					0.360213
siNF90-NF45	32.22	28.5761					4.00199e+08		0.642421	0.00376369		0.42247
siNF90-NF45	31.73	28.6007					4.07074e+08					0.557163
siNF90-NF45	31.33	28.2007	28.5574				3.08505e+08					0.576811
siNF90-NF45	32	28.8707					4.90853e+08					0.434122
siNF90-NF45	31.5	28.2905					3.28324e+08					1.09151	0.299538	0.0149769
siNF90-NF45	31.58	28.3705	28.5439				3.47045e+08					1.22801
siNF90-NF45	32.18	28.9705					5.26022e+08					0.705308
Input siNF90/45 1	33.87	30.4846					1.07859e+08
Input siNF90/45 1	34.19	30.8046	30.5279				1.07859e+08					0.736699
Input siNF90/45 1	33.68	30.2946					1.63483e+08					1.12439
Input siNF90/45 2	33.77	30.5221					2.34023e+08					1.0656
Input siNF90/45 2	33.78	30.5321	30.5421	29.3366	6.77936e+08		3.54712e+08					0.98055
Input siNF90/45 2	33.82	30.5721					3.72347e+08					0.824541
Input siNF90/45 3	33.86	30.4636					2.9042e+08					0.446736
Input siNF90/45 3	33.45	30.0536	30.0002				2.37535e+08					0.863037
Input siNF90/45 3	32.88	29.4836					1.57805e+08

## Sheet: H2BC1
	ct	normalized input	mean	Mean					Ratio Inputs	Pval			std dev	std err
siscr	23.88	20.9351					2.00496e+06
siscr	24.23	21.2851	21.1685
siscr	24.23	21.2851					2.55544e+06
siscr	24.11	20.5131					1.4964e+06
siscr	24.13	20.5331	20.5197				1.51729e+06
siscr	24.11	20.5131					1.4964e+06
siscr	23.47	20.4169					1.3999e+06
siscr	23.65	20.5969	20.5202				1.58592e+06
siscr	23.6	20.5469					1.5319e+06
siscr	23.45	20.2769					1.27042e+06
siscr	23.45	20.2769	20.2135				1.27042e+06
siscr	23.26	20.0869					1.11366e+06
Input siScr1	24.27	20.9337					2.00298e+06
Input siScr1	24.32	20.9837	21.0037				2.07361e+06
Input siScr1	24.43	21.0937					2.2379e+06
Input siScr2	24.66	21.2337					2.46599e+06
Input siScr2	24.78	21.3537	21.3037	20.9053	1.96392e+06		2.67988e+06
Input siScr2	24.75	21.3237					2.62473e+06
Input siScr3	25.16	21.5811					3.13723e+06
Input siScr3	25.22	21.6411	21.6077				3.27046e+06
Input siScr3	25.18	21.6011					3.18103e+06
siNF90-NF45	24.01	21.2151					2.43428e+06					0.823635
siNF90-NF45	24.06	21.2651	21.2584				2.52013e+06					1.01401
siNF90-NF45	24.09	21.2951					2.57308e+06					0.993146
siNF90-NF45	24.49	20.8461					1.88501e+06					0.79384
siNF90-NF45	24.52	20.8761	20.8495				1.92462e+06					0.788357
siNF90-NF45	24.47	20.8261					1.85906e+06		1.1458	0.00107058		0.804922
siNF90-NF45	23.09	19.9607					1.02041e+06					1.3719
siNF90-NF45	23.09	19.9607	19.9841				1.02041e+06					1.5542
siNF90-NF45	23.16	20.0307					1.07114e+06					1.43016
siNF90-NF45	22.87	19.6605					828732					1.53297	0.259087	0.0129543
siNF90-NF45	22.96	19.7505	19.7205				882078					1.44026
siNF90-NF45	22.96	19.7505					882078					1.26254
Input siNF90/45 1	24.23	20.8446					1.07859e+08
Input siNF90/45 1	24.28	20.8946	20.9012				1.07859e+08					1.06374
Input siNF90/45 1	24.35	20.9646					1.63483e+08					1.09365
Input siNF90/45 2	24.28	21.0321					2.34023e+08					1.15002
Input siNF90/45 2	24.44	21.1921	21.1454	20.709	1.71402e+06		3.54712e+08					1.11858
Input siNF90/45 2	24.46	21.2121					3.72347e+08					1.08047
Input siNF90/45 3	24.35	20.9536					2.9042e+08					1.54488
Input siNF90/45 3	24.58	21.1836	21.1036				2.37535e+08					1.37316
Input siNF90/45 3	24.57	21.1736					1.57805e+08

## Sheet: inputs
	siScr	siNF90/NF45	error	pvalue
OS9	1	0.642421	0.0149769	0.00376369
EMP2	1	0.741978	0.0221292	0.0252466
MED28	1	0.622898	0.0298923	0.0459124
WIZ	1	1.23015	0.0366746	0.136808
PPP1R9B	1	0.577455	0.0101703	0.00072888
ARHGDIA	1	0.603968	0.0139071	0.0489871
H2BC1	1	1.1458	0.0129543	0.00107058
