# Supplementary material for: NF90 interacts with components of RISC and modulates association of Ago2 with mRNA
Source: BMC Biol. 2022 Sep 1;20:194. doi: 10.1186/s12915-022-01384-2 (PMC9438302; doi:10.1186/s12915-022-01384-2)
Supplement: Supplementary file 9 — Additional file 9. [file 12915_2022_1384_MOESM9_ESM.zip › Additional file 9-Fig5.xlsx]

## Sheet: OS9
																	normalization
	ct	normalized input			%input		mean										rep1	scr	3.33628
Input siScr1	33.91	30.5737																nf90/45	3.38543
Input siScr1	33.7	30.3637	30.467
Input siScr1	33.8	30.4637															rep2	scr	3.42626
Input siScr2	34.04	30.6137																nf90/45	3.24793
Input siScr2	33.93	30.5037	30.4704	30.1639
Input siScr2	33.72	30.2937															rep3	scr	3.57894
Input siScr3	32.88	29.3011																nf90/45	3.39643
Input siScr3	33.42	29.8411	29.5544
Input siScr3	33.1	29.5211
Input siNF90/45 1	33.87	30.4846
Input siNF90/45 1	34.19	30.8046	30.5279
Input siNF90/45 1	33.68	30.2946
Input siNF90/45 2	33.77	30.5221
Input siNF90/45 2	33.78	30.5321	30.5421	30.3567
Input siNF90/45 2	33.82	30.5721
Input siNF90/45 3	33.86	30.4636
Input siNF90/45 3	33.45	30.0536	30.0002
Input siNF90/45 3	32.88	29.4836
siScr1 IgG
siScr1 IgG						0
siScr1 IgG
siScr2 IgG					0
siScr2 IgG					0	0	0.0100012
siScr2 IgG					0
siScr3 IgG
siScr3 IgG					0	0.0250031
siScr3 IgG	40.52				0.0500062																	SUMMARY
siNF90/45 1 IgG	40.55				0.0961719																				std dev	std err	pval						std dev	std err	pval
siNF90/45 1 IgG					0	0.0320573																IgG IP	siScr	0.0100012	0.0200025	0.0022225				IgG IP	-	0.0100012	0.0200025	0.0022225
siNF90/45 1 IgG					0																		siNF90/45	0.0106858	0.0302239	0.00335821	0.483576				+	0.0106858	0.0302239	0.00335821
siNF90/45 2 IgG					0																									Ago2 IP	-	1.98864	0.77244	0.0858267
siNF90/45 2 IgG					0	0	0.0106858															AGO2 IP	siScr	1.98864	0.77244	0.0858267					+	4.5712	1.1982	0.133133	7.70932e-05
siNF90/45 2 IgG					0																		siNF90/45	4.5712	1.1982	0.133133	7.70932e-05
siNF90/45 3 IgG					0
siNF90/45 3 IgG					0	0
siNF90/45 3 IgG					0
si Scr1 Ago2	35.78				2.51561
si Scr1 Ago2	35.53				2.99158	2.32069
si Scr1 Ago2	36.57				1.45489
siScr2 Ago2	38.69				0.335471
siScr2 Ago2	36.03				2.12028	1.64177	1.98864
siScr2 Ago2	35.81				2.46957
siScr3 Ago2	35.65				1.46231
siScr3 Ago2	34.76				2.70992	2.00346
siScr3 Ago2	35.32				1.83815
siNF90/45 1 Ago2	35.1				4.20399
siNF90/45 1 Ago2	35.48				3.2305	3.51832
siNF90/45 1 Ago2	35.53				3.12046
siNF90/45 2 Ago2	50
siNF90/45 2 Ago2	34.95				4.71066	4.86227	4.5712
siNF90/45 2 Ago2	34.86				5.01388
siNF90/45 3 Ago2	34.78				3.64038
siNF90/45 3 Ago2	34.06				5.99637	5.43005
siNF90/45 3 Ago2	33.91				6.65339

## Sheet: EMP2
																	normalization
	ct	normalized input			%input												rep1	scr	3.33628
Input siScr1	31.62	28.2837																nf90/45	3.38543
Input siScr1	32.19	28.8537	28.317
Input siScr1	31.15	27.8137															rep2	scr	3.42626
Input siScr2	29.95	26.5237																nf90/45	3.24793
Input siScr2	30.78	27.3537	27.5137	27.8351
Input siScr2	32.09	28.6637															rep3	scr	3.57894
Input siScr3	32.11	28.5311																nf90/45	3.39643
Input siScr3	30.44	26.8611	27.6744
Input siScr3	31.21	27.6311
Input siNF90/45 1	30.07	26.6846
Input siNF90/45 1	33.69		26.9846
Input siNF90/45 1	30.67	27.2846
Input siNF90/45 2	31.05	27.6646
Input siNF90/45 2	31.65	28.2646	28.0879	27.6023
Input siNF90/45 2	31.72	28.3346
Input siNF90/45 3	31.51	28.1246
Input siNF90/45 3	31.22	27.8346	27.7346
Input siNF90/45 3	30.63	27.2446
siScr1 IgG					0
siScr1 IgG					0	0
siScr1 IgG					0
siScr2 IgG					0
siScr2 IgG					0	0	0
siScr2 IgG					0
siScr3 IgG					0
siScr3 IgG					0	0
siScr3 IgG					0																	SUMMARY
siNF90/45 1 IgG					0																				std dev	std err	pval						std dev	std err	pval
siNF90/45 1 IgG	33.51				1.08555	0.36185																IgG IP	siScr	0	0	0				IgG IP	-	0	0	0
siNF90/45 1 IgG					0																		siNF90/45	0.120617	0.341155	0.0379061	0.166097				+	0.120617	0.341155	0.0379061
siNF90/45 2 IgG					0																									Ago2 IP	-	0.939506	1.34406	0.14934
siNF90/45 2 IgG					0	0	0.120617															AGO2 IP	siScr	0.939506	1.34406	0.14934					+	2.60467	1.72203	0.191337	0.0363986
siNF90/45 2 IgG					0																		siNF90/45	2.60467	1.72203	0.191337	0.0363986
siNF90/45 3 IgG					0
siNF90/45 3 IgG					0	0
siNF90/45 3 IgG					0
si Scr1 Ago2	33.25				3.27366
si Scr1 Ago2	33.49				2.77196	2.01521
si Scr1 Ago2					0
siScr2 Ago2	50				1.702e-05
siScr2 Ago2					0	5.67334e-06	0.939506
siScr2 Ago2					0
siScr3 Ago2	33.05				2.40869
siScr3 Ago2	45				0.000608798	0.803304
siScr3 Ago2	45				0.000608798
siNF90/45 1 Ago2	33.24				1.30896
siNF90/45 1 Ago2						1.04635
siNF90/45 1 Ago2	33.98				0.783728
siNF90/45 2 Ago2	50
siNF90/45 2 Ago2	32.14				6.02833	4.06516	2.60467
siNF90/45 2 Ago2	33.66				2.10199
siNF90/45 3 Ago2	33.33				2.06827
siNF90/45 3 Ago2	32.64				3.33671	2.70249
siNF90/45 3 Ago2	45

## Sheet: MED28
																	normalization
	ct	normalized input			%input												rep1	scr	3.33628
Input siScr1	31.11	27.7737																nf90/45	3.38543
Input siScr1	30.97	27.6337	27.857
Input siScr1	31.5	28.1637															rep2	scr	3.42626
Input siScr2	30.29	26.8637																nf90/45	3.24793
Input siScr2	30.83	27.4037	27.6071	27.5228
Input siScr2	31.98	28.5537															rep3	scr	3.57894
Input siScr3	30.1	26.5211																nf90/45	3.39643
Input siScr3	31.51	27.9311	27.1044
Input siScr3	30.44	26.8611
Input siNF90/45 1	30.57	27.1846
Input siNF90/45 1	31.6	28.2146	27.6246
Input siNF90/45 1	30.86	27.4746
Input siNF90/45 2	31.1	27.8521
Input siNF90/45 2	31.04	27.7921	27.7987	27.7712
Input siNF90/45 2	31	27.7521
Input siNF90/45 3	30.45	27.0536
Input siNF90/45 3	30.96	27.5636	27.8902
Input siNF90/45 3	32.45	29.0536
siScr1 IgG					0
siScr1 IgG					0	0
siScr1 IgG					0
siScr2 IgG					0
siScr2 IgG					0	6.0525e-06	0.0011003
siScr2 IgG	50				1.81575e-05
siScr3 IgG	45				0.000410096
siScr3 IgG					0	0.00329483
siScr3 IgG	40.47				0.0094744																	SUMMARY
siNF90/45 1 IgG	40.65				0.0119937																				std dev	std err	pval						std dev	std err	pval
siNF90/45 1 IgG	50				1.83791e-05	0.00401017																IgG IP	siScr	0.0011003	0.00296342	0.000329269				IgG IP	-	0.0011003	0.00296342	0.000329269
siNF90/45 1 IgG	50				1.83791e-05																		siNF90/45	0.00160712	0.00393442	0.000437158	0.39029				+	0.00160712	0.00393442	0.000437158
siNF90/45 2 IgG	50				2.07374e-05																									Ago2 IP	-	10.195	4.34688	0.482986
siNF90/45 2 IgG						0.000413237	0.00160712															AGO2 IP	siScr	10.195	4.34688	0.482986					+	17.3527	7.55709	0.839677	0.0303082
siNF90/45 2 IgG	44.72				0.000805736																		siNF90/45	17.3527	7.55709	0.839677	0.0303082
siNF90/45 3 IgG					0
siNF90/45 3 IgG					0	0
siNF90/45 3 IgG					0
si Scr1 Ago2	31.03				11.0878
si Scr1 Ago2	31.09				10.6362	10.862
si Scr1 Ago2	29.99
siScr2 Ago2	30.75				11.321
siScr2 Ago2	30.09				17.8881	11.3789	10.195
siScr2 Ago2	31.95				4.92774
siScr3 Ago2	30.2				11.6985
siScr3 Ago2	32.78					7.75221
siScr3 Ago2	31.82				3.80593
siNF90/45 1 Ago2	31.45				7.05392
siNF90/45 1 Ago2	32.45					9.62534
siNF90/45 1 Ago2	30.66				12.1968
siNF90/45 2 Ago2	30.01				21.5945
siNF90/45 2 Ago2	30.87				11.8976	16.3609	17.3527
siNF90/45 2 Ago2	30.48				15.5905
siNF90/45 3 Ago2	29.74				27.7437
siNF90/45 3 Ago2	30.81				13.2149	23.4961
siNF90/45 3 Ago2	29.65				29.5296

## Sheet: WIZ
																	normalization
	ct	normalized input			%input												rep1	scr	3.33628
Input siScr1	50																	nf90/45	3.38543
Input siScr1	35.04	31.7037	31.0187
Input siScr1	33.67	30.3337															rep2	scr	3.42626
Input siScr2	33.79	30.3637																nf90/45	3.24793
Input siScr2	35.45	32.0237	31.3604	30.9267
Input siScr2	35.12	31.6937															rep3	scr	3.57894
Input siScr3	32.58	29.0011																nf90/45	3.39643
Input siScr3	33.84	30.2611	30.4011
Input siScr3	35.52	31.9411
Input siNF90/45 1	33.15	29.7646
Input siNF90/45 1	33.16	29.7746	29.5546
Input siNF90/45 1	32.51	29.1246
Input siNF90/45 2	34
Input siNF90/45 2	32.96	29.7121	29.6421	29.3234
Input siNF90/45 2	32.82	29.5721
Input siNF90/45 3	32.13	28.7336
Input siNF90/45 3	32.85	29.4536	28.7736
Input siNF90/45 3	31.53	28.1336
siScr1 IgG					0
siScr1 IgG					0	0
siScr1 IgG					0
siScr2 IgG					0
siScr2 IgG					0	0	0
siScr2 IgG					0
siScr3 IgG					0
siScr3 IgG					0	0
siScr3 IgG					0																	SUMMARY
siNF90/45 1 IgG					0																				std dev	std err	pval						std dev	std err	pval
siNF90/45 1 IgG					0	0																IgG IP	siScr	0	0	0				IgG IP	-	0	0	0
siNF90/45 1 IgG					0																		siNF90/45	0	0	0	#DIV/0!				+	0	0	0
siNF90/45 2 IgG					0																									Ago2 IP	-	5.82681	1.82494	0.202771
siNF90/45 2 IgG					0	0	0															AGO2 IP	siScr	5.82681	1.82494	0.202771					+	12.0084	4.30812	0.47868	0.00593449
siNF90/45 2 IgG					0																		siNF90/45	12.0084	4.30812	0.47868	0.00593449
siNF90/45 3 IgG					0
siNF90/45 3 IgG					0	0
siNF90/45 3 IgG					0
si Scr1 Ago2	35.1				5.9076
si Scr1 Ago2	35.24				5.36126	5.092
si Scr1 Ago2	35.66				4.00714
siScr2 Ago2
siScr2 Ago2	33.48					#DIV/0!	5.82681
siScr2 Ago2	32.68
siScr3 Ago2	34.09				7.75387
siScr3 Ago2	35.26				3.44599	6.56163
siScr3 Ago2	33.96				8.48502
siNF90/45 1 Ago2	31.91
siNF90/45 1 Ago2	34.58				3.0704	3.0704
siNF90/45 1 Ago2	35.21
siNF90/45 2 Ago2	32.19				17.1001
siNF90/45 2 Ago2	32.98				9.88971	13.6586	12.0084
siNF90/45 2 Ago2	32.48				13.9862
siNF90/45 3 Ago2	31.83				12.0205
siNF90/45 3 Ago2	31.42				15.9714	13.3375
siNF90/45 3 Ago2	31.83				12.0205

## Sheet: PPP1R9B
																	normalization
	ct	normalized input			%input												rep1	scr	3.33628
Input siScr1	26.82	23.4837																nf90/45	3.38543
Input siScr1	27.03	23.6937	23.5837
Input siScr1	26.91	23.5737															rep2	scr	3.42626
Input siScr2	26.91	23.4837																nf90/45	3.24793
Input siScr2	26.76	23.3337	23.4104	23.2539
Input siScr2	26.84	23.4137															rep3	scr	3.57894
Input siScr3	26.49	22.9111																nf90/45	3.39643
Input siScr3	26.28	22.7011	22.7677
Input siScr3	26.27	22.6911
Input siNF90/45 1	26.74	23.3546
Input siNF90/45 1	27.05	23.6646	23.4912
Input siNF90/45 1	26.84	23.4546
Input siNF90/45 2	27.31	24.0621
Input siNF90/45 2	27.15	23.9021	24.1621	23.6678
Input siNF90/45 2	27.77	24.5221
Input siNF90/45 3	26.72	23.3236
Input siNF90/45 3	26.89	23.4936	23.3502
Input siNF90/45 3	26.63	23.2336
siScr1 IgG					0
siScr1 IgG					0	0
siScr1 IgG					0
siScr2 IgG					0
siScr2 IgG					0	0	0.032605
siScr2 IgG					0
siScr3 IgG					0
siScr3 IgG	32.3				0.135052	0.097815
siScr3 IgG	32.07				0.158393																	SUMMARY
siNF90/45 1 IgG	44.34				5.29537e-05																				std dev	std err	pval						std dev	std err	pval
siNF90/45 1 IgG	33.5				0.0970648	0.0661015																IgG IP	siScr	0.032605	0.061246	0.00680511				IgG IP	-	0.032605	0.061246	0.00680511
siNF90/45 1 IgG	33.44				0.101187																		siNF90/45	0.0583252	0.0763331	0.00848146	0.234027				+	0.0583252	0.0763331	0.00848146
siNF90/45 2 IgG					0																									Ago2 IP	-	3.95218	0.929716	0.103302
siNF90/45 2 IgG					0	0.0780729	0.0583252															AGO2 IP	siScr	3.95218	0.929716	0.103302					+	8.55443	3.17176	0.352417	0.000587447
siNF90/45 2 IgG	32.9				0.234219																		siNF90/45	8.55443	3.17176	0.352417	0.000587447
siNF90/45 3 IgG					0
siNF90/45 3 IgG	33.43				0.0924034	0.0308011
siNF90/45 3 IgG					0
si Scr1 Ago2	28.54				3.22114
si Scr1 Ago2	28.65				2.98467	3.56616
si Scr1 Ago2	28.06				4.49267
siScr2 Ago2	28.58				2.77841
siScr2 Ago2	28.18				3.66613	3.25721	3.95218
siScr2 Ago2	28.32				3.32708
siScr3 Ago2	27.28				4.38198
siScr3 Ago2	27.02				5.24733	5.03316
siScr3 Ago2	26.96				5.47016
siNF90/45 1 Ago2	28.02				4.33218
siNF90/45 1 Ago2	27.79				5.08093	4.43017
siNF90/45 1 Ago2	28.18				3.87741
siNF90/45 2 Ago2	27.49				9.9585
siNF90/45 2 Ago2	27.05				13.5097	11.2593	8.55443
siNF90/45 2 Ago2	27.44				10.3097
siNF90/45 3 Ago2	26.49				11.3458
siNF90/45 3 Ago2	26.84				8.90175	9.97381
siNF90/45 3 Ago2	26.72				9.67384

## Sheet: ARHGDIA
																	normalization
	ct	normalized input			%input												rep1	scr	3.33628
Input siScr1	31.8	28.4637																nf90/45	3.38543
Input siScr1	31.78	28.4437	28.4137
Input siScr1	31.67	28.3337															rep2	scr	3.42626
Input siScr2	31.73	28.3037																nf90/45	3.24793
Input siScr2	31.46	28.0337	28.0437	27.8117
Input siScr2	31.22	27.7937															rep3	scr	3.57894
Input siScr3	30.54	26.9611																nf90/45	3.39643
Input siScr3	30.52	26.9411	26.9777
Input siScr3	30.61	27.0311
Input siNF90/45 1	31.67	28.2846
Input siNF90/45 1	31.26	27.8746	28.1446
Input siNF90/45 1	31.66	28.2746
Input siNF90/45 2	31.99	28.7421
Input siNF90/45 2	31.76	28.5121	28.6054	28.0412
Input siNF90/45 2	31.81	28.5621
Input siNF90/45 3	30.49	27.0936
Input siNF90/45 3	30.92	27.5236	27.3736
Input siNF90/45 3	30.9	27.5036
siScr1 IgG	46.25				0.000427311
siScr1 IgG						0.000572979
siScr1 IgG	45.5				0.000718648
siScr2 IgG	43.64				0.00201863
siScr2 IgG	41.59				0.00835926	0.00407419	0.00256636
siScr2 IgG	43.77				0.00184469
siScr3 IgG	45				0.000375626
siScr3 IgG	37.49					0.002298
siScr3 IgG	41.51				0.00422037																	SUMMARY
siNF90/45 1 IgG	42.35				0.00529345																				std dev	std err	pval						std dev	std err	pval
siNF90/45 1 IgG	43.28				0.00277831	0.00403588																IgG IP	siScr	0.00256636	0.00267002	0.000296669				IgG IP	-	0.00256636	0.00267002	0.000296669
siNF90/45 1 IgG	40.53																						siNF90/45	0.00436622	0.00472042	0.000524491	0.210729				+	0.00436622	0.00472042	0.000524491
siNF90/45 2 IgG	44.92				0.00122692																									Ago2 IP	-	0.0778058	0.0557262	0.00619181
siNF90/45 2 IgG	41.26				0.0155091	0.0075788	0.00436622															AGO2 IP	siScr	0.0778058	0.0557262	0.00619181					+	0.144604	0.076224	0.00846933	0.0460781
siNF90/45 2 IgG	42.63				0.00600035																		siNF90/45	0.144604	0.076224	0.00846933	0.0460781
siNF90/45 3 IgG	41.94				0.00412161
siNF90/45 3 IgG					0	0.00137387
siNF90/45 3 IgG					0
si Scr1 Ago2	39.66				0.0411653
si Scr1 Ago2	38.54				0.0894715	0.0653184
si Scr1 Ago2	41.12
siScr2 Ago2	39.97				0.0256943
siScr2 Ago2	38.51				0.0706871	0.0388005	0.0778058
siScr2 Ago2	40.33				0.0200201
siScr3 Ago2	36.73				0.115951
siScr3 Ago2	35.93				0.201882	0.125136
siScr3 Ago2	37.74				0.0575749
siNF90/45 1 Ago2	40.12
siNF90/45 1 Ago2	39.46				0.0392388	0.0341821
siNF90/45 1 Ago2	39.89				0.0291255
siNF90/45 2 Ago2	37.59				0.197409
siNF90/45 2 Ago2	37.27				0.246432	0.21375	0.144604
siNF90/45 2 Ago2	37.59				0.197409
siNF90/45 3 Ago2	36.84				0.141358
siNF90/45 3 Ago2	34.51					0.151307
siNF90/45 3 Ago2	36.65				0.161256

## Sheet: H2BC1
																	normalization
	ct	normalized input			%input												rep1	scr	3.33628
Input siScr1	24.27	20.9337																nf90/45	3.38543
Input siScr1	24.32	20.9837	21.0037
Input siScr1	24.43	21.0937															rep2	scr	3.42626
Input siScr2	24.66	21.2337																nf90/45	3.24793
Input siScr2	24.78	21.3537	21.3037	21.3051
Input siScr2	24.75	21.3237															rep3	scr	3.57894
Input siScr3	25.16	21.5811																nf90/45	3.39643
Input siScr3	25.22	21.6411	21.6077
Input siScr3	25.18	21.6011
Input siNF90/45 1	24.23	20.8446
Input siNF90/45 1	24.28	20.8946	20.9012
Input siNF90/45 1	24.35	20.9646
Input siNF90/45 2	24.28	21.0321
Input siNF90/45 2	24.44	21.1921	21.1454	21.0501
Input siNF90/45 2	24.46	21.2121
Input siNF90/45 3	24.35	20.9536
Input siNF90/45 3	24.58	21.1836	21.1036
Input siNF90/45 3	24.57	21.1736
siScr1 IgG	34.59				0.00813057
siScr1 IgG	34.16				0.0109538	0.0093686
siScr1 IgG	34.44				0.00902144
siScr2 IgG	34.56				0.0102204
siScr2 IgG	34.7				0.00927518	0.00981215	0.0103394
siScr2 IgG	34.6				0.00994089
siScr3 IgG	34.23				0.0158605
siScr3 IgG	35.21				0.00804096	0.0118374																SUMMARY
siScr3 IgG	34.68				0.0116106
siNF90/45 1 IgG	33.64				0.0146302																				std dev	std err	pval						std dev	std err	pval
siNF90/45 1 IgG	34.83				0.00641245	0.0118573																IgG IP	siScr	0.0103394	0.00225291	0.000250323				IgG	-	0.0103394	0.00225291	0.000250323
siNF90/45 1 IgG	33.65				0.0145291																		siNF90/45	0.0118669	0.00290087	0.000322319	0.143063				+	0.0118669	0.00290087	0.000322319
siNF90/45 2 IgG	33																													Ago2	-	0.0421447	0.0141198	0.00156887
siNF90/45 2 IgG	34.04				0.0131323	0.012525	0.0118669															AGO2 IP	siScr	0.0421447	0.0141198	0.00156887					+	0.0551042	0.0119328	0.00132587	0.0658218
siNF90/45 2 IgG	34.18				0.0119178																		siNF90/45	0.0551042	0.0119328	0.00132587	0.0658218
siNF90/45 3 IgG	33.94				0.0136725
siNF90/45 3 IgG	34.58				0.00877383	0.0112232
siNF90/45 3 IgG	33.75
si Scr1 Ago2	32.85				0.027159
si Scr1 Ago2	32.93				0.025694	0.029899
si Scr1 Ago2	32.41				0.036844
siScr2 Ago2	32.76				0.0355894
siScr2 Ago2	32.97					0.0355894	0.0421447
siScr2 Ago2	33.03
siScr3 Ago2	32.49				0.0529797
siScr3 Ago2	32.13				0.0679956	0.0565755
siScr3 Ago2	32.61				0.0487513
siNF90/45 1 Ago2	32.07				0.0434377
siNF90/45 1 Ago2	32.01				0.0452823	0.0432715
siNF90/45 1 Ago2	32.15				0.0410946
siNF90/45 2 Ago2	31.73				0.0651208
siNF90/45 2 Ago2	31.66				0.0683584	0.0667396	0.0551042
siNF90/45 2 Ago2	31.45
siNF90/45 3 Ago2	31.58
siNF90/45 3 Ago2	31.51					0.0673314
siNF90/45 3 Ago2	31.64				0.0673314
