# Supplementary material for: NF90 interacts with components of RISC and modulates association of Ago2 with mRNA
Source: BMC Biol. 2022 Sep 1;20:194. doi: 10.1186/s12915-022-01384-2 (PMC9438302; doi:10.1186/s12915-022-01384-2)
Supplement: Supplementary file 9 — Additional file 9. [file 12915_2022_1384_MOESM9_ESM.zip › Additional file 9-Fig6.xlsx]

## Sheet: VEGFA
															siscr rep1	3.27798
															sinf rep1	3.1811
															siscr rep2	3.09592
	Ct														sinf rep2	3.03562
Input siScr CoCl rep1	28.55	25.272					0.754252								siscr rep3	3.24793
Input siScr CoCl rep1	28.42	25.142	25.202				0.4516								sinf rep3	3.2854
Input siScr CoCl rep1	28.47	25.192		3.83312e+07			0.575592								siscr rep4	3.24793
Input siScr CoCl rep2	29.26														sinf rep4	3.16993
Input siScr CoCl rep2	29.7				24.2421	1.9842e+07
Input siScr CoCl rep2	29.53
Input siScr CoCl rep3	26.99	23.7421		1.40306e+07			0.89346		INPUTS:
Input siScr CoCl rep3	26.99	23.7421	23.8054	1.40306e+07			0.839426					pval	std
Input siScr CoCl rep3	27.18	23.9321		1.60056e+07			0.794145		VEGF	0.590395		0.0375093	0.189416	0.0631387
Input siScr CoCl rep4	26.83	23.5821		1.25577e+07			0.406689		H2BC1	1.40529		0.00815599	0.326476	0.108825
Input siScr CoCl rep4	26.91	23.6621	23.7187	1.32737e+07			0.384751
Input siScr CoCl rep4	27.16	23.9121		1.57852e+07			0.476979
Input siNF CoCl rep1	28.86	25.6789		5.37178e+07
Input siNF CoCl rep1	29.47	26.2889	25.9856	8.19873e+07
Input siNF CoCl rep1	29.17	25.9889		6.65944e+07
Input siNF CoCl rep2	29.71
Input siNF CoCl rep2	29.56				25.0023	3.3608e+07
Input siNF CoCl rep2	29.8
Input siNF CoCl rep3	27.19	23.9046		1.57037e+07
Input siNF CoCl rep3	27.28	23.9946	24.0546	1.67145e+07
Input siNF CoCl rep3	27.55	24.2646		2.01545e+07
Input siNF CoCl rep4	28.05	24.8801		3.0878e+07
Input siNF CoCl rep4	28.21	25.0401	24.9667	3.44996e+07
Input siNF CoCl rep4	28.15	24.9801		3.30942e+07
siScr IgG 1
siScr IgG 1
siScr IgG 1					9.58638e-06
siScr IgG 2
siScr IgG 2	35.49		2.07227e-09	2.07227e-09
siScr IgG 2
siScr IgG 3
siScr IgG 3	46.12		1.91707e-05	1.91707e-05
siScr IgG 3	33.5
siScr IgG 4
siScr IgG 4
siScr IgG 4
siScr AGO2 1	30.19		3.15113
siScr AGO2 1	28.97		7.34046	5.41694
siScr AGO2 1	29.32		5.75921		4.83707
siScr AGO2 2	29.49
siScr AGO2 2	30.12
siScr AGO2 2	29.81
siScr AGO2 3	28.28		4.49793
siScr AGO2 3	28.48		3.91568	3.92516
siScr AGO2 3	28.7		3.36187
siScr AGO2 4	28.14		4.66732
siScr AGO2 4	27.88		5.58902	5.16912
siScr AGO2 4	27.97		5.25101
siNF IgG 1	34.35		0.303427													siScr	IgG	9.58638e-06			9.58431e-06	6.77713e-06
siNF IgG 1				0.303427													Ago2	4.83707			1.24121	0.413738
siNF IgG 1					#DIV/0!											SiNF90	IgG	0	#DIV/0!		0	0
siNF IgG 2																	AGO2	10.3597	0.00172602		3.96935	1.32312
siNF IgG 2				#DIV/0!
siNF IgG 2
siNF IgG 3
siNF IgG 3	34.21															IgG IP	9.58638e-06		6.77713e-06
siNF IgG 3																	0		0
siNF IgG 4																Ago2 IP	4.83707		0.413738
siNF IgG 4																	10.3597		1.32312
siNF IgG 4	34.31
siNF Ago2 1	28.89		13.356
siNF Ago2 1	29.08		11.708	13.8357
siNF Ago2 1	28.59		16.4432		10.3597
siNF Ago2 2	28.27
siNF Ago2 2	28
siNF Ago2 2	27.97
siNF Ago2 3	28.63		4.19437
siNF Ago2 3	28.13		5.93173	5.10863
siNF Ago2 3	28.32		5.19979
siNF Ago2 4	28.02		12.047
siNF Ago2 4	28.05		11.799	12.1349
siNF Ago2 4	27.96		12.5585

## Sheet: H2BC1
															siscr rep1	3.27798
															sinf rep1	3.1811
															siscr rep2	3.09592
															sinf rep2	3.03562
Input siScr CoCl rep1	27.98	24.702		2.72928e+07			1.93605								siscr rep3	3.24793
Input siScr CoCl rep1	27.94	24.662	24.7087	2.65464e+07			1.66223								sinf rep3	3.2854
Input siScr CoCl rep1	28.04	24.762		2.84518e+07			1.88311								siscr rep4	3.24793
Input siScr CoCl rep2	27.91	24.8141													sinf rep4	3.16993
Input siScr CoCl rep2	27.76	24.6641			24.2087	1.93888e+07
Input siScr CoCl rep2	27.85	24.7541
Input siScr CoCl rep3	27.2	23.9521		1.6229e+07			1.54486
Input siScr CoCl rep3	27.23	23.9821	23.9421	1.657e+07			1.40199
Input siScr CoCl rep3	27.14	23.8921		1.55679e+07			1.3923
Input siScr CoCl rep4	27.14	23.8921		1.55679e+07			0.994468
Input siScr CoCl rep4	27.26	24.0121	23.9754	1.69182e+07			1.11884
Input siScr CoCl rep4	27.27	24.0221		1.70359e+07			1.05117
Input siNF CoCl rep1	26.93	23.7489		1.40971e+07
Input siNF CoCl rep1	27.11	23.9289	23.8422	1.59704e+07
Input siNF CoCl rep1	27.03	23.8489		1.51089e+07
Input siNF CoCl rep2	27.53	24.4944
Input siNF CoCl rep2	27.59	24.5544			23.7179	1.37971e+07
Input siNF CoCl rep2	27.6	24.5644
Input siNF CoCl rep3	26.61	23.3246		1.05052e+07
Input siNF CoCl rep3	26.78	23.4946	23.4113	1.18189e+07
Input siNF CoCl rep3	26.7	23.4146		1.11814e+07
Input siNF CoCl rep4	27.07	23.9001		1.56545e+07
Input siNF CoCl rep4	27.02	23.8501	23.9001	1.51213e+07
Input siNF CoCl rep4	27.12	23.9501		1.62066e+07
siScr IgG 1	34.09		0.149948
siScr IgG 1	35.08		0.0754957	0.104868
siScr IgG 1	34.84		0.0891599		0.06948
siScr IgG 2	37.29
siScr IgG 2	36.97
siScr IgG 2	35.5
siScr IgG 3	34.27		0.0778008
siScr IgG 3	34.95		0.0485606	0.0630396
siScr IgG 3	34.58		0.0627574
siScr IgG 4	34.61		0.0629025
siScr IgG 4	36.82		0.0135954	0.0405325
siScr IgG 4	35.09		0.0450997
siScr AGO2 1	32.78		0.371784
siScr AGO2 1	33.01			0.371784
siScr AGO2 1	33.09				0.333719
siScr AGO2 2	32.49
siScr AGO2 2	32.65
siScr AGO2 2	33.01
siScr AGO2 3	32.07		0.357479
siScr AGO2 3	32.48		0.269047	0.286915
siScr AGO2 3	32.68		0.234219
siScr AGO2 4	32.08		0.363307
siScr AGO2 4	32.23		0.327431	0.342458
siScr AGO2 4	32.19		0.336636
siNF IgG 1	35.59		0.0290783													siScr	IgG	0.06948			0.0352947	0.0117649
siNF IgG 1	35.04		0.0425731	0.0277661													Ago2	0.333719			0.0480949	0.0160316
siNF IgG 1	36.91		0.0116469		0.0320867											SiNF90	IgG	0.0320867	0.0114209		0.0111795	0.00372651
siNF IgG 2	35.61																AGO2	0.406575	0.0564414		0.0992482	0.0330827
siNF IgG 2	34.55
siNF IgG 2	36.92
siNF IgG 3	34.98		0.0329203
siNF IgG 3	34.9		0.0347973	0.0379841												IgG IP	0.06948		0.0117649
siNF IgG 3	34.49		0.0462347														0.0320867		0.00372651
siNF IgG 4	35.1		0.0425096													Ago2 IP	0.333719		0.0160316
siNF IgG 4	36.54		0.0156676	0.0305098													0.406575		0.0330827
siNF IgG 4	35.45		0.0333523
siNF Ago2 1	31.23
siNF Ago2 1	31.89		0.377903	0.447067
siNF Ago2 1	31.44		0.51623		0.406575
siNF Ago2 2	30.42
siNF Ago2 2	30.79
siNF Ago2 2	31.05
siNF Ago2 3	31.56		0.35236
siNF Ago2 3	31.15			0.28691
siNF Ago2 3	32.23		0.22146
siNF Ago2 4	31.53		0.504852
siNF Ago2 4	31.57		0.491046	0.485749
siNF Ago2 4	31.66		0.461349
